# Supplementary material for: Investigating in vivo Mycobacterium avium subsp. paratuberculosis microevolution and mixed strain infections
Source: Microbiol Spectr. 2023 Aug 16;11(5):e01716-23. doi: 10.1128/spectrum.01716-23 (PMC10581078; doi:10.1128/spectrum.01716-23)
Supplement: Supplemental Tables — Tables S1-S10. [file spectrum.01716-23-s0002.xlsx]

## Sheet: Supplementary Table 1
Supplementary Table S1: Models Selected by the IQ-Tree Model Finder for Construction of each Phylogenetic Tree
Phylogeny Constructed	Model Selecteda
A19 Specific Isolates	JC+ASC
A20 Specific Isolates	K2P+ASC
A21 Specific Isolates	K2P+ASC
A22 Specific Isolates	K2P+ASC
A23 Specific Isolates	K2P+ASC
A25 Specific Isolates	TIM2e+ASC
A26 Specific Isolates	K2P+ASC
A32 Specific Isolates	TIM2e+ASC
A34 Specific Isolates	TVMe+ASC
A36 Specific Isolates	K2P+ASC
A37 Specific Isolates	JC+ASC
AM1 Specific Isolates	K2P+ASC
AM2 Specific Isolates	TIM3e+ASC
AM3 Specific Isolates	TVMe+ASC+R2
All Isolates	TVMe+ASC+R2
a: Models selected based on the "Model Finder" function within IQ-TREE for each phylogeny

## Sheet: Supplementary Table 2
Supplementary Table S2: MLSSR and MIRU-VNTR Patterns identified within select isolates extracted from multiple herds in Quebec and Ontario (n=139)
Herd ID	Animal ID	Isolate Number	SSR1a	SSR2a	SSR3a	SSR4a	SSR5a	SSR6a	SSR7a	SSR8a	SSR9a	SSR10a	SSR11a	INMV SSR Typeb	Locus 292a	Locus X3a	Locus 25a	Locus 47a	Locus 3a	Locus 7a	Locus 10a	Locus 32a	INMV MIRU Typeb
QC-2	A19	#159	18	10	5	5	5	5	5	5	5	5	5	MLSSR 10 (6)	3	2	3	3	2	2	2	8	INMV 2
QC-2	A19	#164	18	10	5	5	5	5	5	5	5	5	5	MLSSR 10 (6)	3	2	3	3	2	2	2	8	INMV 2
QC-2	A19	#167	18	10	5	5	5	5	5	5	5	5	5	MLSSR 10 (6)	3	2	3	3	2	2	2	8	INMV 2
QC-2	A19	#160	19	10	5	5	5	5	5	5	5	5	5	MLSSR 10 (7)	3	2	3	3	2	2	2	8	INMV 2
QC-2	A19	#162	19	10	5	5	5	5	5	5	5	5	5	MLSSR 10 (7)	3	2	3	3	2	2	2	8	INMV 2
QC-2	A19	#168	19	10	5	5	5	5	5	5	5	5	5	MLSSR 10 (7)	3	2	3	3	2	2	2	8	INMV 2
QC-2	A19	#166	14	9	5	5	5	5	5	5	5	5	5	MLSSR 7 (2)	3	2	3	3	2	2	2	8	INMV 2
QC-2	A19	#161	15	9	5	5	5	5	5	5	5	5	5	MLSSR 7 (3)	3	2	3	3	2	2	2	8	INMV 2
QC-2	A19	#165	12	13	5	5	5	5	5	5	5	5	5	MLSSR 93 (2)	3	2	3	3	2	2	2	8	INMV 2
QC-2	A19	#163	UNK	10	5	5	5	5	5	5	5	5	5	UNK	3	2	3	3	2	2	2	8	INMV 2
QC-3	A20	#175	12	10	5	5	5	5	5	5	5	5	5	MLSSR 10 (1)	3	2	3	3	2	2	2	8	INMV 2
QC-3	A20	#174	14	10	5	5	5	5	5	5	5	5	5	MLSSR 10 (3)	3	2	3	3	2	2	2	8	INMV 2
QC-3	A20	#171	17	10	5	5	5	5	5	5	5	5	5	MLSSR 10 (5)	3	2	3	3	2	2	2	8	INMV 2
QC-3	A20	#176	21	10	5	5	5	5	5	5	5	5	5	MLSSR 10 (9)	3	2	3	3	2	2	2	8	INMV 2
QC-3	A20	#177	12	12	5	5	5	5	5	5	5	5	5	MLSSR 93 (1)	3	2	3	3	2	2	2	8	INMV 2
QC-3	A20	#172	15	13	5	5	5	5	5	5	5	5	5	MLSSR 93 (11)	3	2	3	3	2	2	2	8	INMV 2
QC-3	A20	#173	15	13	5	5	5	5	5	5	5	5	5	MLSSR 93 (11)	3	2	3	3	2	2	2	8	INMV 2
QC-3	A20	#169	17	12	5	5	5	5	5	5	5	5	5	MLSSR 93 (16)	3	2	3	3	2	2	2	8	INMV 2
QC-3	A20	#170	UNK	14	5	5	5	5	5	5	5	5	5	UNK	3	2	3	3	2	2	2	8	INMV 2
QC-2	A21	#179	16	10	5	5	5	5	5	5	5	5	5	MLSSR 10 (4)	3	2	3	3	2	2	2	8	INMV 2
QC-2	A21	#180	20	10	5	5	5	5	5	5	5	5	5	MLSSR 10 (8)	3	2	3	3	2	2	2	8	INMV 2
QC-2	A21	#183	15	11	5	5	5	5	5	5	5	5	5	MLSSR 8 (2)	3	2	3	3	2	2	2	8	INMV 2
QC-2	A21	#184	15	11	5	5	5	5	5	5	5	5	5	MLSSR 8 (2)	3	2	3	3	2	2	2	8	INMV 2
QC-2	A21	#187	15	11	5	5	5	5	5	5	5	5	5	MLSSR 8 (2)	3	2	3	3	2	2	2	8	INMV 2
QC-2	A21	#185	18	11	5	5	5	5	5	5	5	5	5	MLSSR 8 (5)	3	2	3	3	2	2	2	8	INMV 2
QC-2	A21	#182	15	14	5	5	5	5	5	5	5	5	5	MLSSR 93 (12)	3	2	3	3	2	2	2	8	INMV 2
QC-2	A21	#186	17	12	5	5	5	5	5	5	5	5	5	MLSSR 93 (16)	3	2	3	3	2	2	2	8	INMV 2
QC-2	A21	#188	19	12	5	5	5	5	5	5	5	5	5	MLSSR 93 (20)	3	2	3	3	2	2	2	8	INMV 2
QC-2	A21	#181	23	12	5	5	5	5	5	5	5	5	5	MLSSR 93 (26)	3	2	3	3	2	2	2	8	INMV 2
QC-2	A22	#198	13	10	5	5	5	5	5	5	5	5	5	MLSSR 10 (2)	3	2	3	3	2	2	2	8	INMV 2
QC-2	A22	#191	14	10	5	5	5	5	5	5	5	5	5	MLSSR 10 (3)	3	2	3	3	2	2	2	8	INMV 2
QC-2	A22	#194	16	10	5	5	5	5	5	5	5	5	5	MLSSR 10 (4)	3	2	3	3	2	2	2	8	INMV 2
QC-2	A22	#190	15	11	5	5	5	5	5	5	5	5	5	MLSSR 8 (2)	3	2	3	3	2	2	2	8	INMV 2
QC-2	A22	#196	16	11	5	5	5	5	5	5	5	5	5	MLSSR 8 (3)	3	2	3	3	2	2	2	8	INMV 2
QC-2	A22	#192	17	11	5	5	5	5	5	5	5	5	5	MLSSR 8 (4)	3	2	3	3	2	2	2	8	INMV 2
QC-2	A22	#197	19	13	5	5	5	5	5	5	5	5	5	MLSSR 93 (21)	3	2	3	3	2	2	2	8	INMV 2
QC-2	A22	#193	14	12	5	5	5	5	5	5	5	5	5	MLSSR 93 (7)	3	2	3	3	2	2	2	8	INMV 2
QC-2	A22	#195	14	12	5	5	5	5	5	5	5	5	5	MLSSR 93 (7)	3	2	3	3	2	2	2	8	INMV 2
QC-2	A22	#189	14	14	5	5	5	5	5	5	5	5	5	MLSSR 93 (9)	3	2	3	3	2	2	2	8	INMV 2
QC-3	A23	#202	15	11	5	5	5	5	5	5	5	5	5	MLSSR 8 (2)	3	2	3	3	2	2	2	8	INMV 2
QC-3	A23	#206	15	11	5	5	5	5	5	5	5	5	5	MLSSR 8 (2)	3	2	3	3	2	2	2	8	INMV 2
QC-3	A23	#208	12	12	5	5	5	5	5	5	5	5	5	MLSSR 93 (1)	3	2	3	3	2	2	2	8	INMV 2
QC-3	A23	#199	15	15	5	5	5	5	5	5	5	5	5	MLSSR 93 (13)	3	2	3	3	2	2	2	8	INMV 2
QC-3	A23	#204	15	16	5	5	5	5	5	5	5	5	5	MLSSR 93 (14)	3	2	3	3	2	2	2	8	INMV 2
QC-3	A23	#200	19	15	5	5	5	5	5	5	5	5	5	MLSSR 93 (23)	3	2	3	3	2	2	2	8	INMV 2
QC-3	A23	#201	12	18	5	5	5	5	5	5	5	5	5	MLSSR 93 (3)	3	2	3	3	2	2	2	8	INMV 2
QC-3	A23	#205	13	15	5	5	5	5	5	5	5	5	5	MLSSR 93 (6)	3	2	3	3	2	2	2	8	INMV 2
QC-3	A23	#203	14	13	5	5	5	5	5	5	5	5	5	MLSSR 93 (8)	3	2	3	3	2	2	2	8	INMV 2
QC-3	A23	#207	14	14	5	5	5	5	5	5	5	5	5	MLSSR 93 (9)	3	2	3	3	2	2	2	8	INMV 2
QC-1	A25	#23	12	10	5	5	5	5	5	5	5	5	5	MLSSR 10 (1)	3	2	3	3	2	2	2	8	INMV 2
QC-1	A25	#24	12	10	5	5	5	5	5	5	5	5	5	MLSSR 10 (1)	3	2	3	3	2	2	2	8	INMV 2
QC-1	A25	#27	12	10	5	5	5	5	5	5	5	5	5	MLSSR 10 (1)	3	2	3	3	2	2	2	8	INMV 2
QC-1	A25	#28	13	10	5	5	5	5	5	5	5	5	5	MLSSR 10 (2)	3	2	3	3	2	2	2	8	INMV 2
QC-1	A25	#213	20	10	5	5	5	5	5	5	5	5	5	MLSSR 10 (8)	3	2	3	3	2	2	2	8	INMV 2
QC-1	A25	#30	11	10	5	5	5	5	5	5	5	5	5	MLSSR 38	3	2	3	3	2	2	2	8	INMV 2
QC-1	A25	#26	15	9	5	5	5	5	5	5	5	5	5	MLSSR 7 (3)	3	2	3	3	2	2	2	8	INMV 2
QC-1	A25	#25	16	9	5	5	5	5	5	5	5	5	5	MLSSR 7 (4)	3	2	3	3	2	2	2	8	INMV 2
QC-1	A25	#212	19	9	5	5	5	5	5	5	5	5	5	MLSSR 7 (5)	3	2	3	3	2	2	2	8	INMV 2
QC-1	A25	#29	16	12	5	5	5	5	5	5	5	5	5	MLSSR 93 (15)	3	2	3	3	2	2	2	8	INMV 2
QC-1	A26	#215	12	10	5	5	5	5	5	5	5	5	5	MLSSR 10 (1)	3	2	3	3	2	2	2	8	INMV 2
QC-1	A26	#38	12	10	5	5	5	5	5	5	5	5	5	MLSSR 10 (1)	3	2	3	3	2	2	2	8	INMV 2
QC-1	A26	#216	16	10	5	5	5	5	5	5	5	5	5	MLSSR 10 (4)	3	2	3	3	2	2	2	8	INMV 2
QC-1	A26	#214	10	10	5	5	5	5	5	5	5	5	5	MLSSR 35	3	2	3	3	2	2	2	8	INMV 2
QC-1	A26	#32	11	10	5	5	5	5	5	5	5	5	5	MLSSR 38	3	2	3	3	2	2	2	8	INMV 2
QC-1	A26	#35	11	11	5	5	5	5	5	5	5	5	5	MLSSR 54	3	2	3	3	2	2	2	8	INMV 2
QC-1	A26	#36	11	11	5	5	5	5	5	5	5	5	5	MLSSR 54	3	2	3	3	2	2	2	8	INMV 2
QC-1	A26	#33	13	9	5	5	5	5	5	5	5	5	5	MLSSR 7 (1)	3	2	3	3	2	2	2	8	INMV 2
QC-1	A26	#37	15	11	5	5	5	5	5	5	5	5	5	MLSSR 8 (2)	3	2	3	3	2	2	2	8	INMV 2
QC-1	A26	#34	13	12	5	5	5	5	5	5	5	5	5	MLSSR 93 (4)	3	2	3	3	2	2	2	8	INMV 2
ON-1	A32	#113	18	14	5	5	5	5	6	5	5	5	5	N/P 11	3	2	3	3	2	2	2	8	INMV 2
ON-1	A32	#119	18	16	5	5	5	5	6	5	5	5	5	N/P 12	3	2	3	3	2	2	2	8	INMV 2
ON-1	A32	#120	18	18	5	5	5	5	6	5	5	5	5	N/P 13	3	2	3	3	2	2	2	8	INMV 2
ON-1	A32	#116	13	14	5	5	5	5	6	5	5	5	5	N/P 2	3	2	3	3	2	2	2	8	INMV 2
ON-1	A32	#121	14	12	5	5	5	5	6	5	5	5	5	N/P 3	3	2	3	3	2	2	2	8	INMV 2
ON-1	A32	#122	15	12	5	5	5	5	6	5	5	5	5	N/P 4	3	2	3	3	2	2	2	8	INMV 2
ON-1	A32	#117	15	13	5	5	5	5	6	5	5	5	5	N/P 5	3	2	3	3	2	2	2	8	INMV 2
ON-1	A32	#114	17	12	5	5	5	5	6	5	5	5	5	N/P 8	3	2	3	3	2	2	2	8	INMV 2
ON-1	A32	#118	17	15	5	5	5	5	6	5	5	5	5	N/P 9	3	2	3	3	2	2	2	8	INMV 2
ON-1	A32	#115	14	UNK	5	5	5	5	6	5	5	5	5	UNK	3	2	3	3	2	2	2	8	INMV 2
ON-1	A34	#129	17	10	5	5	5	5	5	5	5	5	5	MLSSR 10 (5)	3	2	3	3	2	2	2	8	INMV 2
ON-1	A34	#133	15	11	5	5	5	5	5	5	5	5	5	MLSSR 8 (2)	3	2	3	3	2	2	2	8	INMV 2
ON-1	A34	#127	19	11	5	5	5	5	5	5	5	5	5	MLSSR 8 (6)	3	2	3	3	2	2	2	8	INMV 2
ON-1	A34	#132	22	11	5	5	5	5	5	5	5	5	5	MLSSR 8 (8)	3	2	3	3	2	2	2	8	INMV 2
ON-1	A34	#126	13	13	5	5	5	5	5	5	5	5	5	MLSSR 93 (5)	3	2	3	3	2	2	2	8	INMV 2
ON-1	A34	#130	14	12	5	5	5	5	5	5	5	5	5	MLSSR 93 (7)	3	2	3	3	2	2	2	8	INMV 2
ON-1	A34	#236	14	13	5	5	5	5	5	5	5	5	5	MLSSR 93 (8)	3	2	3	3	2	2	2	8	INMV 2
ON-1	A34	#237	14	13	5	5	5	5	5	5	5	5	5	MLSSR 93 (8)	3	2	3	3	2	2	2	8	INMV 2
ON-1	A34	#131	14	14	5	5	5	5	5	5	5	5	5	MLSSR 93 (9)	3	2	3	3	2	2	2	8	INMV 2
ON-1	A34	#128	19	13	5	5	5	5	6	5	5	5	5	N/P 15	3	2	3	3	2	2	2	8	INMV 2
ON-1	A36	#247	12	10	5	5	5	5	5	5	5	5	5	MLSSR 10 (1)	3	2	3	3	2	2	2	8	INMV 2
ON-1	A36	#249	24	10	5	5	5	5	5	5	5	5	5	MLSSR 10 (10)	3	2	3	3	2	2	2	8	INMV 2
ON-1	A36	#255	18	10	5	5	5	5	5	5	5	5	5	MLSSR 10 (6)	3	2	3	3	2	2	2	8	INMV 2
ON-1	A36	#252	19	10	5	5	5	5	5	5	5	5	5	MLSSR 10 (7)	3	2	3	3	2	2	2	8	INMV 2
ON-1	A36	#254	20	10	5	5	5	5	5	5	5	5	5	MLSSR 10 (8)	3	2	3	3	2	2	2	8	INMV 2
ON-1	A36	#136	UNK	13	5	5	5	5	5	5	5	5	5	UNK	3	2	3	3	2	2	2	8	INMV 2
ON-1	A36	#248	UNK	12	5	5	5	5	5	5	5	5	5	UNK	3	2	3	3	2	2	2	8	INMV 2
ON-1	A36	#250	UNK	11	5	5	5	5	5	5	5	5	5	UNK	3	2	3	3	2	2	2	8	INMV 2
ON-1	A36	#251	UNK	13	5	5	5	5	6	5	5	5	5	UNK	3	2	3	3	2	2	2	8	INMV 2
ON-1	A36	#253	UNK	12	5	5	5	5	6	5	5	5	5	UNK	3	2	3	3	2	2	2	8	INMV 2
ON-1	A37	#262	13	10	5	5	5	5	6	5	5	5	5	N/P 1	3	2	3	3	2	2	2	8	INMV 2
ON-1	A37	#259	18	10	5	5	5	5	6	5	5	5	5	N/P 10	3	2	3	3	2	2	2	8	INMV 2
ON-1	A37	#263	19	10	5	5	5	5	6	5	5	5	5	N/P 14	3	2	3	3	2	2	2	8	INMV 2
ON-1	A37	#265	19	10	5	5	5	5	6	5	5	5	5	N/P 14	3	2	3	3	2	2	2	8	INMV 2
ON-1	A37	#137	20	10	5	5	5	5	6	5	5	5	5	N/P 16	3	2	3	3	2	2	2	8	INMV 2
ON-1	A37	#264	16	10	5	5	5	5	6	5	5	5	5	N/P 6	3	2	3	3	2	2	2	8	INMV 2
ON-1	A37	#261	17	10	5	5	5	5	6	5	5	5	5	N/P 7	3	2	3	3	2	2	2	8	INMV 2
ON-1	A37	#256	UNK	11	5	5	5	5	6	5	5	5	5	UNK	3	2	3	3	2	2	2	8	INMV 2
ON-1	A37	#258	UNK	10	5	5	5	5	6	5	5	5	5	UNK	3	2	3	3	2	2	2	8	INMV 2
ON-1	A37	#260	UNK	13	5	5	5	5	6	5	5	5	5	UNK	3	2	3	3	2	2	2	8	INMV 2
QC-1	AM1	#218	14	10	5	5	5	5	5	5	5	5	5	MLSSR 10 (3)	3	2	3	3	2	2	2	8	INMV 2
QC-1	AM1	#225	14	10	5	5	5	5	5	5	5	5	5	MLSSR 10 (3)	3	2	3	3	2	2	2	8	INMV 2
QC-1	AM1	#217	18	10	5	5	5	5	5	5	5	5	5	MLSSR 10 (6)	3	2	3	3	2	2	2	8	INMV 2
QC-1	AM1	#221	18	10	5	5	5	5	5	5	5	5	5	MLSSR 10 (6)	3	2	3	3	2	2	2	8	INMV 2
QC-1	AM1	#219	11	10	5	5	5	5	5	5	5	5	5	MLSSR 38	3	2	3	3	2	2	2	8	INMV 2
QC-1	AM1	#220	11	11	5	5	5	5	5	5	5	5	5	MLSSR 54	3	2	3	3	2	2	2	8	INMV 2
QC-1	AM1	#224	11	11	5	5	5	5	5	5	5	5	5	MLSSR 54	3	2	3	3	2	2	2	8	INMV 2
QC-1	AM1	#222	12	11	5	5	5	5	5	5	5	5	5	MLSSR 8 (1)	3	2	3	3	2	2	2	8	INMV 2
QC-1	AM1	#223	12	12	5	5	5	5	5	5	5	5	5	MLSSR 93 (1)	3	2	3	3	2	2	2	8	INMV 2
QC-1	AM1	#226	15	12	5	5	5	5	5	5	5	5	5	MLSSR 93 (10)	3	2	3	3	2	2	2	8	INMV 2
ON-1	AM2	#231	12	10	5	5	5	5	5	5	5	5	5	MLSSR 10 (1)	3	2	3	3	2	2	2	8	INMV 2
ON-1	AM2	#228	18	11	5	5	5	5	5	5	5	5	5	MLSSR 8 (5)	3	2	3	3	2	2	2	8	INMV 2
ON-1	AM2	#229	15	14	5	5	5	5	5	5	5	5	5	MLSSR 93 (12)	3	2	3	3	2	2	2	8	INMV 2
ON-1	AM2	#125	17	15	5	5	5	5	5	5	5	5	5	MLSSR 93 (18)	3	2	3	3	2	2	2	8	INMV 2
ON-1	AM2	#234	18	13	5	5	5	5	5	5	5	5	5	MLSSR 93 (19)	3	2	3	3	2	2	2	8	INMV 2
ON-1	AM2	#233	19	13	5	5	5	5	5	5	5	5	5	MLSSR 93 (21)	3	2	3	3	2	2	2	8	INMV 2
ON-1	AM2	#124	19	14	5	5	5	5	5	5	5	5	5	MLSSR 93 (22)	3	2	3	3	2	2	2	8	INMV 2
ON-1	AM2	#232	20	12	5	5	5	5	5	5	5	5	5	MLSSR 93 (24)	3	2	3	3	2	2	2	8	INMV 2
ON-1	AM2	#230	20	14	5	5	5	5	5	5	5	5	5	MLSSR 93 (25)	3	2	3	3	2	2	2	8	INMV 2
ON-1	AM2	#123	14	12	5	5	5	5	5	5	5	5	5	MLSSR 93 (7)	3	2	3	3	2	2	2	8	INMV 2
ON-1	AM3	#239	19	10	5	5	5	5	5	5	5	5	5	MLSSR 10 (7)	3	2	3	3	2	2	2	8	INMV 2
ON-1	AM3	#241	16	11	5	5	5	5	5	5	5	5	5	MLSSR 8 (3)	3	2	3	3	2	2	2	8	INMV 2
ON-1	AM3	#240	20	11	5	5	5	5	5	5	5	5	5	MLSSR 8 (7)	3	2	3	3	2	2	2	8	INMV 2
ON-1	AM3	#135	17	12	5	5	5	5	5	5	5	5	5	MLSSR 93 (16)	3	2	3	3	2	2	2	8	INMV 2
ON-1	AM3	#243	17	13	5	5	5	5	5	5	5	5	5	MLSSR 93 (17)	3	2	3	3	2	2	2	8	INMV 2
ON-1	AM3	#134	20	15	5	5	5	5	6	5	5	5	5	N/P 17	3	2	3	3	2	2	2	8	INMV 2
ON-1	AM3	#242	22	13	5	5	5	5	6	5	5	5	5	N/P 18	3	2	3	3	2	2	2	8	INMV 2
ON-1	AM3	#245	22	13	5	5	5	5	6	5	5	5	5	N/P 18	3	2	3	3	2	2	2	8	INMV 2
ON-1	AM3	#244	22	14	5	5	5	5	6	5	5	5	5	N/P 19	3	2	3	3	2	2	2	8	INMV 2
ON-1	AM3	#238	UNK	14	5	5	5	5	6	5	5	5	5	UNK	3	2	3	3	2	2	2	8	INMV 2
Discriminatory Index (DI) Value			0.908095	0.805141	0	0	0	0	0.324054	0	0	0	0	0.983877	0	0	0	0	0	0	0	0	0
a: Values listed as UNK are not included in DI calculations.
b: N/P = New Patterns. Patterns not recognized as a type in the INMV database. Patterns with the MLSSR type but different numbers in brackets would be classified as the same type in the INMV database, but have different repeat values. UNK = Unknown. These patterns can't be predicted due to a lack of certainty within specific loci.

## Sheet: Supplementary Table 3
Supplementary Table S3: Repeat Sizes of SSR1 and SSR2 for 1621 isolates retrieved from our personal collection and pubilcly available datasets
Data Sourcea	Sequence Identifierb	Sample Name	Country of Origin	Continent of Origin	SSR1 Repeat Size	SSR1 Reading Frame	SSR2 Repeat Size	SSR2 Reading Frame
NCBI Nucleotide Database	GCA_000504725.1	08-8281	USA	North America	10	RF-1	9	RF-3
NCBI Nucleotide Database	GCA_000504785.1	10-4404	USA	North America	6	RF-3	9	RF-3
NCBI Nucleotide Database	GCA_000504845.1	10-5864	USA	North America	10	RF-1	10	RF-1
NCBI Nucleotide Database	GCA_000504865.1	10-5975	USA	North America	7	RF-1	8	RF-2
NCBI Nucleotide Database	GCA_000504885.1	10-8425	USA	North America	8	RF-2	UNK	UNK
NCBI Nucleotide Database	GCA_000504995.1	11-1786	USA	North America	UNK	UNK	9	RF-3
NCBI Nucleotide Database	GCA_001904575.1	2015WD-1	China	Asia	7	RF-1	11	RF-2
NCBI Nucleotide Database	GCA_001904595.1	2015WD-2	China	Asia	7	RF-1	11	RF-2
NCBI Nucleotide Database	GCA_016749935.1	42-13-1	Japan	Asia	9	RF-3	10	RF-1
NCBI Nucleotide Database	GCA_000240425.2	4B	USA	North America	7	RF-1	12	RF-3
NCBI Nucleotide Database	GCA_002180005.1	A3	Portugal	Europe	20	RF-2	11	RF-2
NCBI Nucleotide Database	GCA_000240525.2	ATCC 19698	USA	North America	7	RF-1	11	RF-2
NCBI Nucleotide Database	GCA_002174295.1	C4A4	Portugal	Europe	8	RF-2	12	RF-3
NCBI Nucleotide Database	GCA_013357385.1	DSM 44135	Germany	Europe	7	RF-1	9	RF-3
NCBI Nucleotide Database	GCA_000240445.2	DT 3	USA	North America	11	RF-2	UNK	UNK
NCBI Nucleotide Database	GCA_000835225.1	E1	Egypt	Africa	17	RF-2	10	RF-1
NCBI Nucleotide Database	GCA_000835265.1	E93	Egypt	Africa	19	RF-1	11	RF-2
NCBI Nucleotide Database	GCA_000240425.2	ENV 210	USA	North America	7	RF-1	11	RF-2
NCBI Nucleotide Database	GCA_002211525.1	JII-1961	Germany	Europe	10	RF-1	10	RF-1
NCBI Nucleotide Database	GCA_002232005.2	JIII-386	Germany	Europe	7	RF-1	13	RF-1
NCBI Nucleotide Database	GCA_000240345.2	JQ5	Saudi Arabia	Asia	22	RF-1	15	RF-3
NCBI Nucleotide Database	GCA_000240365.2	JQ6	Saudi Arabia	Asia	16	RF-1	15	RF-3
NCBI Nucleotide Database	GCA_000240385.2	JTC 1281	USA	North America	7	RF-1	8	RF-2
NCBI Nucleotide Database	GCA_000240405.2	JTC 1285	USA	North America	12	RF-3	11	RF-2
NCBI Nucleotide Database	GCA_000007865.1	K-10	USA	North America	19	RF-1	10	RF-1
NCBI Nucleotide Database	GCA_001653355.1	MAP/TANUVAS/TN/India/2008	India	Asia	19	RF-1	10	RF-1
NCBI Nucleotide Database	GCA_000390085.1	MAP4	-	-	7	RF-1	12	RF-3
NCBI Nucleotide Database	GCA_003815795.1	MAPK_CN4/13	South Korea	Asia	7	RF-1	9	RF-3
NCBI Nucleotide Database	GCA_003713025.1	MAPK_CN7/15	South Korea	Asia	7	RF-1	11	RF-2
NCBI Nucleotide Database	GCA_003713045.1	MAPK_CN9/15	South Korea	Asia	13	RF-1	9	RF-3
NCBI Nucleotide Database	GCA_003815815.1	MAPK_JB16/15	South Korea	Asia	7	RF-1	12	RF-3
NCBI Nucleotide Database	GCA_003816035.1	MAPK_JJ1/13	South Korea	Asia	7	RF-1	11	RF-2
NCBI Nucleotide Database	GCA_000218115.2	Pt154	Australia	Oceania	UNK	UNK	10	RF-1
NCBI Nucleotide Database	GCA_000219085.3	S397	USA	North America	5	RF-2	13	RF-1
NCBI Nucleotide Database	GCA_000330785.1	S5	India	Asia	7	RF-1	9	RF-3
NCBI Nucleotide Database/SRA Database	GCA_000218035.2, SRR136596	Pt139	Australia	Oceania	20	RF-2	10	RF-1
NCBI Nucleotide Database/SRA Database	GCA_000218055.2, SRR136755	Pt144	Australia	Oceania	UNK	UNK	10	RF-1
NCBI Nucleotide Database/SRA Database	GCA_000218075.2, SRR197999	Pt145	Australia	Oceania	UNK	UNK	10	RF-1
NCBI Nucleotide Database/SRA Database	GCA_000218095.2, SRR198001	Pt146	Australia	Oceania	19	RF-1	11	RF-2
NCBI Nucleotide Database/SRA Database	GCA_000218135.2, SRR201792	Pt155	Australia	Oceania	UNK	UNK	10	RF-1
NCBI Nucleotide Database/SRA Database	GCA_000218155.2, SRR198003	Pt164	Australia	Oceania	UNK	UNK	10	RF-1
QC/ON Isolate WGS	SRR23179856	AAFC_MAP_23	Canada	North America	12	RF-3	10	RF-1
QC/ON Isolate WGS	SRR24326312	AAFC_MAP_#24	Canada	North America	12	RF-3	10	RF-1
QC/ON Isolate WGS	SRR24326311	AAFC_MAP_#25	Canada	North America	16	RF-1	9	RF-3
QC/ON Isolate WGS	SRR24326254	AAFC_MAP_#26	Canada	North America	15	RF-3	9	RF-3
QC/ON Isolate WGS	SRR24326226	AAFC_MAP_#27	Canada	North America	12	RF-3	10	RF-1
QC/ON Isolate WGS	SRR24326214	AAFC_MAP_#28	Canada	North America	13	RF-1	10	RF-1
QC/ON Isolate WGS	SRR24326204	AAFC_MAP_#29	Canada	North America	16	RF-1	12	RF-3
QC/ON Isolate WGS	SRR24326193	AAFC_MAP_#30	Canada	North America	11	RF-2	10	RF-1
QC/ON Isolate WGS	SRR23179855	AAFC_MAP_32	Canada	North America	11	RF-2	10	RF-1
QC/ON Isolate WGS	SRR24326239	AAFC_MAP_#33	Canada	North America	13	RF-1	9	RF-3
QC/ON Isolate WGS	SRR24326310	AAFC_MAP_#34	Canada	North America	13	RF-1	12	RF-3
QC/ON Isolate WGS	SRR24326298	AAFC_MAP_#35	Canada	North America	11	RF-2	11	RF-2
QC/ON Isolate WGS	SRR24326267	AAFC_MAP_#36	Canada	North America	11	RF-2	11	RF-2
QC/ON Isolate WGS	SRR24326261	AAFC_MAP_#37	Canada	North America	15	RF-3	11	RF-2
QC/ON Isolate WGS	SRR24326260	AAFC_MAP_#38	Canada	North America	12	RF-3	10	RF-1
QC/ON Isolate WGS	SRR24326228	AAFC_MAP_#113	Canada	North America	18	RF-3	14	RF-2
QC/ON Isolate WGS	SRR24326248	AAFC_MAP_#114	Canada	North America	17	RF-2	12	RF-3
QC/ON Isolate WGS	SRR24326227	AAFC_MAP_#115	Canada	North America	14	RF-2	UNK	UNK
QC/ON Isolate WGS	SRR24326225	AAFC_MAP_#116	Canada	North America	13	RF-1	14	RF-2
QC/ON Isolate WGS	SRR23179835	AAFC_MAP_117	Canada	North America	15	RF-3	13	RF-1
QC/ON Isolate WGS	SRR24326224	AAFC_MAP_#118	Canada	North America	17	RF-2	15	RF-3
QC/ON Isolate WGS	SRR24326222	AAFC_MAP_#119	Canada	North America	18	RF-3	16	RF-1
QC/ON Isolate WGS	SRR24326221	AAFC_MAP_#120	Canada	North America	18	RF-3	18	RF-3
QC/ON Isolate WGS	SRR24326220	AAFC_MAP_#121	Canada	North America	14	RF-2	12	RF-3
QC/ON Isolate WGS	SRR24326223	AAFC_MAP_#122	Canada	North America	15	RF-3	12	RF-3
QC/ON Isolate WGS	SRR24326219	AAFC_MAP_#123	Canada	North America	14	RF-2	12	RF-3
QC/ON Isolate WGS	SRR24326218	AAFC_MAP_#124	Canada	North America	19	RF-1	14	RF-2
QC/ON Isolate WGS	SRR24326217	AAFC_MAP_#125	Canada	North America	17	RF-2	15	RF-3
QC/ON Isolate WGS	SRR24326209	AAFC_MAP_#126	Canada	North America	13	RF-1	13	RF-1
QC/ON Isolate WGS	SRR24326208	AAFC_MAP_#127	Canada	North America	19	RF-1	11	RF-2
QC/ON Isolate WGS	SRR24326207	AAFC_MAP_#128	Canada	North America	19	RF-1	13	RF-1
QC/ON Isolate WGS	SRR24326206	AAFC_MAP_#129	Canada	North America	17	RF-2	10	RF-1
QC/ON Isolate WGS	SRR24326205	AAFC_MAP_#130	Canada	North America	14	RF-2	12	RF-3
QC/ON Isolate WGS	SRR24326203	AAFC_MAP_#131	Canada	North America	14	RF-2	14	RF-2
QC/ON Isolate WGS	SRR24326202	AAFC_MAP_#132	Canada	North America	22	RF-1	11	RF-2
QC/ON Isolate WGS	SRR24326201	AAFC_MAP_#133	Canada	North America	15	RF-3	11	RF-2
QC/ON Isolate WGS	SRR24326199	AAFC_MAP_#134	Canada	North America	20	RF-2	15	RF-3
QC/ON Isolate WGS	SRR24326198	AAFC_MAP_#135	Canada	North America	17	RF-2	12	RF-3
QC/ON Isolate WGS	SRR24326188	AAFC_MAP_#136	Canada	North America	UNK	UNK	13	RF-1
QC/ON Isolate WGS	SRR23179791	AAFC_MAP_137	Canada	North America	20	RF-2	10	RF-1
QC/ON Isolate WGS	SRR24326270	AAFC_MAP_#159	Canada	North America	18	RF-3	10	RF-1
QC/ON Isolate WGS	SRR23179790	AAFC_MAP_160	Canada	North America	19	RF-1	10	RF-1
QC/ON Isolate WGS	SRR24326268	AAFC_MAP_#161	Canada	North America	15	RF-3	9	RF-3
QC/ON Isolate WGS	SRR24326246	AAFC_MAP_#162	Canada	North America	19	RF-1	10	RF-1
QC/ON Isolate WGS	SRR24326245	AAFC_MAP_#163	Canada	North America	UNK	UNK	10	RF-1
QC/ON Isolate WGS	SRR24326269	AAFC_MAP_#164	Canada	North America	18	RF-3	10	RF-1
QC/ON Isolate WGS	SRR24326244	AAFC_MAP_#165	Canada	North America	12	RF-3	13	RF-1
QC/ON Isolate WGS	SRR24326243	AAFC_MAP_#166	Canada	North America	14	RF-2	9	RF-3
QC/ON Isolate WGS	SRR24326242	AAFC_MAP_#167	Canada	North America	18	RF-3	10	RF-1
QC/ON Isolate WGS	SRR24326241	AAFC_MAP_#168	Canada	North America	19	RF-1	10	RF-1
QC/ON Isolate WGS	SRR24326238	AAFC_MAP_#169	Canada	North America	17	RF-2	12	RF-3
QC/ON Isolate WGS	SRR24326237	AAFC_MAP_#170	Canada	North America	UNK	UNK	14	RF-2
QC/ON Isolate WGS	SRR23179854	AAFC_MAP_171	Canada	North America	17	RF-2	10	RF-1
QC/ON Isolate WGS	SRR24326240	AAFC_MAP_#172	Canada	North America	15	RF-3	13	RF-1
QC/ON Isolate WGS	SRR24326236	AAFC_MAP_#173	Canada	North America	15	RF-3	13	RF-1
QC/ON Isolate WGS	SRR24326235	AAFC_MAP_#174	Canada	North America	14	RF-2	10	RF-1
QC/ON Isolate WGS	SRR24326234	AAFC_MAP_#175	Canada	North America	12	RF-3	10	RF-1
QC/ON Isolate WGS	SRR24326233	AAFC_MAP_#176	Canada	North America	21	RF-3	10	RF-1
QC/ON Isolate WGS	SRR24326232	AAFC_MAP_#177	Canada	North America	12	RF-3	12	RF-3
QC/ON Isolate WGS	SRR24326231	AAFC_MAP_#179	Canada	North America	16	RF-1	10	RF-1
QC/ON Isolate WGS	SRR24326230	AAFC_MAP_#180	Canada	North America	20	RF-2	10	RF-1
QC/ON Isolate WGS	SRR24326309	AAFC_MAP_#181	Canada	North America	23	RF-2	12	RF-3
QC/ON Isolate WGS	SRR24326307	AAFC_MAP_#182	Canada	North America	15	RF-3	14	RF-2
QC/ON Isolate WGS	SRR23179853	AAFC_MAP_183	Canada	North America	15	RF-3	11	RF-2
QC/ON Isolate WGS	SRR24326306	AAFC_MAP_#184	Canada	North America	15	RF-3	11	RF-2
QC/ON Isolate WGS	SRR24326305	AAFC_MAP_#185	Canada	North America	18	RF-3	11	RF-2
QC/ON Isolate WGS	SRR24326308	AAFC_MAP_#186	Canada	North America	17	RF-2	12	RF-3
QC/ON Isolate WGS	SRR24326304	AAFC_MAP_#187	Canada	North America	15	RF-3	11	RF-2
QC/ON Isolate WGS	SRR24326303	AAFC_MAP_#188	Canada	North America	19	RF-1	12	RF-3
QC/ON Isolate WGS	SRR24326302	AAFC_MAP_#189	Canada	North America	14	RF-2	14	RF-2
QC/ON Isolate WGS	SRR24326301	AAFC_MAP_#190	Canada	North America	15	RF-3	11	RF-2
QC/ON Isolate WGS	SRR23179851	AAFC_MAP_191	Canada	North America	14	RF-2	10	RF-1
QC/ON Isolate WGS	SRR24326299	AAFC_MAP_#192	Canada	North America	17	RF-2	11	RF-2
QC/ON Isolate WGS	SRR24326297	AAFC_MAP_#193	Canada	North America	14	RF-2	12	RF-3
QC/ON Isolate WGS	SRR24326300	AAFC_MAP_#194	Canada	North America	16	RF-1	10	RF-1
QC/ON Isolate WGS	SRR24326296	AAFC_MAP_#195	Canada	North America	14	RF-2	12	RF-3
QC/ON Isolate WGS	SRR24326295	AAFC_MAP_#196	Canada	North America	16	RF-1	11	RF-2
QC/ON Isolate WGS	SRR24326294	AAFC_MAP_#197	Canada	North America	19	RF-1	13	RF-1
QC/ON Isolate WGS	SRR24326293	AAFC_MAP_#198	Canada	North America	13	RF-1	10	RF-1
QC/ON Isolate WGS	SRR24326291	AAFC_MAP_#199	Canada	North America	15	RF-3	15	RF-3
QC/ON Isolate WGS	SRR24326290	AAFC_MAP_#200	Canada	North America	19	RF-1	15	RF-3
QC/ON Isolate WGS	SRR24326289	AAFC_MAP_#201	Canada	North America	12	RF-3	18	RF-3
QC/ON Isolate WGS	SRR24326292	AAFC_MAP_#202	Canada	North America	15	RF-3	11	RF-2
QC/ON Isolate WGS	SRR24326266	AAFC_MAP_#203	Canada	North America	14	RF-2	13	RF-1
QC/ON Isolate WGS	SRR24326265	AAFC_MAP_#204	Canada	North America	15	RF-3	16	RF-1
QC/ON Isolate WGS	SRR24326264	AAFC_MAP_#205	Canada	North America	13	RF-1	15	RF-3
QC/ON Isolate WGS	SRR23179850	AAFC_MAP_206	Canada	North America	15	RF-3	11	RF-2
QC/ON Isolate WGS	SRR24326263	AAFC_MAP_#207	Canada	North America	14	RF-2	14	RF-2
QC/ON Isolate WGS	SRR24326262	AAFC_MAP_#208	Canada	North America	12	RF-3	12	RF-3
QC/ON Isolate WGS	SRR23179849	AAFC_MAP_211	Canada	North America	18	RF-3	11	RF-2
QC/ON Isolate WGS	SRR24326283	AAFC_MAP_#212	Canada	North America	19	RF-1	9	RF-3
QC/ON Isolate WGS	SRR24326272	AAFC_MAP_#213	Canada	North America	20	RF-2	10	RF-1
QC/ON Isolate WGS	SRR24326259	AAFC_MAP_#214	Canada	North America	10	RF-1	10	RF-1
QC/ON Isolate WGS	SRR24326258	AAFC_MAP_#215	Canada	North America	12	RF-3	10	RF-1
QC/ON Isolate WGS	SRR24326257	AAFC_MAP_#216	Canada	North America	16	RF-1	10	RF-1
QC/ON Isolate WGS	SRR24326256	AAFC_MAP_#217	Canada	North America	18	RF-3	10	RF-1
QC/ON Isolate WGS	SRR24326255	AAFC_MAP_#218	Canada	North America	14	RF-2	10	RF-1
QC/ON Isolate WGS	SRR23179843	AAFC_MAP_219	Canada	North America	11	RF-2	10	RF-1
QC/ON Isolate WGS	SRR24326253	AAFC_MAP_#220	Canada	North America	11	RF-2	11	RF-2
QC/ON Isolate WGS	SRR24326252	AAFC_MAP_#221	Canada	North America	18	RF-3	10	RF-1
QC/ON Isolate WGS	SRR24326251	AAFC_MAP_#222	Canada	North America	12	RF-3	11	RF-2
QC/ON Isolate WGS	SRR24326250	AAFC_MAP_#223	Canada	North America	12	RF-3	12	RF-3
QC/ON Isolate WGS	SRR24326249	AAFC_MAP_#224	Canada	North America	11	RF-2	11	RF-2
QC/ON Isolate WGS	SRR24326247	AAFC_MAP_#225	Canada	North America	14	RF-2	10	RF-1
QC/ON Isolate WGS	SRR24326229	AAFC_MAP_#226	Canada	North America	15	RF-3	12	RF-3
QC/ON Isolate WGS	SRR24326216	AAFC_MAP_#228	Canada	North America	18	RF-3	11	RF-2
QC/ON Isolate WGS	SRR24326213	AAFC_MAP_#229	Canada	North America	15	RF-3	14	RF-2
QC/ON Isolate WGS	SRR24326212	AAFC_MAP_#230	Canada	North America	20	RF-2	14	RF-2
QC/ON Isolate WGS	SRR24326215	AAFC_MAP_#231	Canada	North America	12	RF-3	10	RF-1
QC/ON Isolate WGS	SRR24326211	AAFC_MAP_#232	Canada	North America	20	RF-2	12	RF-3
QC/ON Isolate WGS	SRR23179800	AAFC_MAP_233	Canada	North America	19	RF-1	13	RF-1
QC/ON Isolate WGS	SRR24326210	AAFC_MAP_#234	Canada	North America	18	RF-3	13	RF-1
QC/ON Isolate WGS	SRR23179829	AAFC_MAP_236	Canada	North America	14	RF-2	13	RF-1
QC/ON Isolate WGS	SRR24326200	AAFC_MAP_#237	Canada	North America	14	RF-2	13	RF-1
QC/ON Isolate WGS	SRR24326196	AAFC_MAP_#238	Canada	North America	UNK	UNK	14	RF-2
QC/ON Isolate WGS	SRR24326195	AAFC_MAP_#239	Canada	North America	19	RF-1	10	RF-1
QC/ON Isolate WGS	SRR24326194	AAFC_MAP_#240	Canada	North America	20	RF-2	11	RF-2
QC/ON Isolate WGS	SRR24326197	AAFC_MAP_#241	Canada	North America	16	RF-1	11	RF-2
QC/ON Isolate WGS	SRR23179819	AAFC_MAP_242	Canada	North America	22	RF-1	13	RF-1
QC/ON Isolate WGS	SRR24326192	AAFC_MAP_#243	Canada	North America	17	RF-2	13	RF-1
QC/ON Isolate WGS	SRR24326191	AAFC_MAP_#244	Canada	North America	22	RF-1	14	RF-2
QC/ON Isolate WGS	SRR24326190	AAFC_MAP_#245	Canada	North America	22	RF-1	13	RF-1
QC/ON Isolate WGS	SRR24326288	AAFC_MAP_#247	Canada	North America	12	RF-3	10	RF-1
QC/ON Isolate WGS	SRR24326287	AAFC_MAP_#248	Canada	North America	UNK	UNK	12	RF-3
QC/ON Isolate WGS	SRR24326189	AAFC_MAP_#249	Canada	North America	24	RF-3	10	RF-1
QC/ON Isolate WGS	SRR24326286	AAFC_MAP_#250	Canada	North America	UNK	UNK	11	RF-2
QC/ON Isolate WGS	SRR24326285	AAFC_MAP_#251	Canada	North America	UNK	UNK	13	RF-1
QC/ON Isolate WGS	SRR23179792	AAFC_MAP_252	Canada	North America	19	RF-1	10	RF-1
QC/ON Isolate WGS	SRR24326284	AAFC_MAP_#253	Canada	North America	UNK	UNK	12	RF-3
QC/ON Isolate WGS	SRR24326282	AAFC_MAP_#254	Canada	North America	20	RF-2	10	RF-1
QC/ON Isolate WGS	SRR24326281	AAFC_MAP_#255	Canada	North America	18	RF-3	10	RF-1
QC/ON Isolate WGS	SRR24326280	AAFC_MAP_#256	Canada	North America	UNK	UNK	11	RF-2
QC/ON Isolate WGS	SRR24326279	AAFC_MAP_#258	Canada	North America	UNK	UNK	10	RF-1
QC/ON Isolate WGS	SRR24326278	AAFC_MAP_#259	Canada	North America	18	RF-3	10	RF-1
QC/ON Isolate WGS	SRR24326276	AAFC_MAP_#260	Canada	North America	UNK	UNK	13	RF-1
QC/ON Isolate WGS	SRR24326275	AAFC_MAP_#261	Canada	North America	17	RF-2	10	RF-1
QC/ON Isolate WGS	SRR24326274	AAFC_MAP_#262	Canada	North America	13	RF-1	10	RF-1
QC/ON Isolate WGS	SRR24326277	AAFC_MAP_#263	Canada	North America	19	RF-1	10	RF-1
QC/ON Isolate WGS	SRR24326273	AAFC_MAP_#264	Canada	North America	16	RF-1	10	RF-1
QC/ON Isolate WGS	SRR24326271	AAFC_MAP_#265	Canada	North America	19	RF-1	10	RF-1
QC/ON Isolate WGS	SRR23179852	AAFC_MAP_325	Canada	North America	7	RF-1	11	RF-2
QC/ON Isolate WGS	SRR23179848	AAFC_MAP_326	Canada	North America	7	RF-1	10	RF-1
QC/ON Isolate WGS	SRR23179845	AAFC_MAP_342	Canada	North America	9	RF-3	UNK	UNK
QC/ON Isolate WGS	SRR23179842	AAFC_MAP_345	Canada	North America	7	RF-1	12	RF-3
QC/ON Isolate WGS	SRR23179841	AAFC_MAP_366	Canada	North America	12	RF-3	10	RF-1
QC/ON Isolate WGS	SRR23179840	AAFC_MAP_375	Canada	North America	18	RF-3	10	RF-1
QC/ON Isolate WGS	SRR23179837	AAFC_MAP_392	Canada	North America	7	RF-1	9	RF-3
QC/ON Isolate WGS	SRR23179838	AAFC_MAP_400	Canada	North America	20	RF-2	11	RF-2
QC/ON Isolate WGS	SRR23179811	AAFC_MAP_418	Canada	North America	20	RF-2	10	RF-1
QC/ON Isolate WGS	SRR23179810	AAFC_MAP_441	Canada	North America	14	RF-2	9	RF-3
QC/ON Isolate WGS	SRR23179807	AAFC_MAP_464	Canada	North America	15	RF-3	12	RF-3
QC/ON Isolate WGS	SRR23179799	AAFC_MAP_500	Canada	North America	19	RF-1	10	RF-1
QC/ON Isolate WGS	SRR23179798	AAFC_MAP_505	Canada	North America	19	RF-1	10	RF-1
QC/ON Isolate WGS	SRR23179795	AAFC_MAP_508	Canada	North America	7	RF-1	10	RF-1
QC/ON Isolate WGS	SRR23179836	AAFC_MAP_515	Canada	North America	9	RF-3	11	RF-2
QC/ON Isolate WGS	SRR23179833	AAFC_MAP_516	Canada	North America	9	RF-3	13	RF-1
QC/ON Isolate WGS	SRR23179831	AAFC_MAP_531	Canada	North America	21	RF-3	10	RF-1
QC/ON Isolate WGS	SRR23179828	AAFC_MAP_552	Canada	North America	13	RF-1	9	RF-3
QC/ON Isolate WGS	SRR23179827	AAFC_MAP_560	Canada	North America	11	RF-2	9	RF-3
QC/ON Isolate WGS	SRR23179826	AAFC_MAP_586	Canada	North America	14	RF-2	12	RF-3
QC/ON Isolate WGS	SRR23179825	AAFC_MAP_594	Canada	North America	7	RF-1	13	RF-1
QC/ON Isolate WGS	SRR23179815	AAFC_MAP_631	Canada	North America	7	RF-1	10	RF-1
QC/ON Isolate WGS	SRR23179814	AAFC_MAP_638	Canada	North America	20	RF-2	10	RF-1
QC/ON Isolate WGS	SRR23179813	AAFC_MAP_648	Canada	North America	UNK	UNK	10	RF-1
QC/ON Isolate WGS	SRR23179846	AAFC_MAP_863	Canada	North America	9	RF-3	17	RF-2
QC/ON Isolate WGS	SRR23179844	AAFC_MAP_869	Canada	North America	13	RF-1	11	RF-2
QC/ON Isolate WGS	SRR23179839	AAFC_MAP_878	Canada	North America	15	RF-3	16	RF-1
QC/ON Isolate WGS	SRR23179812	AAFC_MAP_885	Canada	North America	7	RF-1	9	RF-3
QC/ON Isolate WGS	SRR23179809	AAFC_MAP_897	Canada	North America	21	RF-3	10	RF-1
QC/ON Isolate WGS	SRR23179806	AAFC_MAP_910	Canada	North America	7	RF-1	13	RF-1
QC/ON Isolate WGS	SRR23179805	AAFC_MAP_918	Canada	North America	7	RF-1	11	RF-2
QC/ON Isolate WGS	SRR23179803	AAFC_MAP_928	Canada	North America	11	RF-2	9	RF-3
QC/ON Isolate WGS	SRR23179802	AAFC_MAP_938	Canada	North America	18	RF-3	12	RF-3
QC/ON Isolate WGS	SRR23179801	AAFC_MAP_948	Canada	North America	11	RF-2	17	RF-2
QC/ON Isolate WGS	SRR23179823	AAFC_MAP_1007	Canada	North America	7	RF-1	12	RF-3
QC/ON Isolate WGS	SRR23179822	AAFC_MAP_1023	Canada	North America	7	RF-1	14	RF-2
QC/ON Isolate WGS	SRR23179820	AAFC_MAP_1032	Canada	North America	7	RF-1	9	RF-3
QC/ON Isolate WGS	SRR23179817	AAFC_MAP_1044	Canada	North America	7	RF-1	11	RF-2
QC/ON Isolate WGS	SRR23179834	AAFC_MAP_1071	Canada	North America	7	RF-1	9	RF-3
QC/ON Isolate WGS	SRR23179797	AAFC_MAP_1144	Canada	North America	18	RF-3	9	RF-3
QC/ON Isolate WGS	SRR23179796	AAFC_MAP_1157	Canada	North America	7	RF-1	13	RF-1
QC/ON Isolate WGS	SRR23179816	AAFC_MAP_1240	Canada	North America	7	RF-1	14	RF-2
QC/ON Isolate WGS	SRR23179847	AAFC_MAP_1402	Canada	North America	7	RF-1	10	RF-1
QC/ON Isolate WGS	SRR23179808	AAFC_MAP_1409	Canada	North America	11	RF-2	12	RF-3
QC/ON Isolate WGS	SRR23179804	AAFC_MAP_1419	Canada	North America	7	RF-1	11	RF-2
QC/ON Isolate WGS	SRR23179794	AAFC_MAP_1427	Canada	North America	10	RF-1	12	RF-3
QC/ON Isolate WGS	SRR23179830	AAFC_MAP_1438	Canada	North America	7	RF-1	10	RF-1
QC/ON Isolate WGS	SRR23179832	AAFC_MAP_1452	Canada	North America	7	RF-1	10	RF-1
QC/ON Isolate WGS	SRR23179821	AAFC_MAP_1495	Canada	North America	9	RF-3	11	RF-2
QC/ON Isolate WGS	SRR23179824	AAFC_MAP_1512	Canada	North America	7	RF-1	10	RF-1
QC/ON Isolate WGS	SRR23179818	AAFC_MAP_1517	Canada	North America	7	RF-1	9	RF-3
QC/ON Isolate WGS	SRR23179793	AAFC_MAP_1578	Canada	North America	10	RF-1	16	RF-1
SRA Database	SRR13214443	3324	Spain	Europe	UNK	UNK	11	RF-2
SRA Database	SRR13214442	3326	Spain	Europe	UNK	UNK	10	RF-1
SRA Database	SRR13214444	3410	Australia	Oceania	10	RF-1	10	RF-1
SRA Database	SRR13214445	3413	Australia	Oceania	8	RF-2	10	RF-1
SRA Database	SRR13214448	3443	Australia	Oceania	8	RF-2	12	RF-3
SRA Database	SRR19395037	005-1467	Ireland	Europe	7	RF-1	UNK	UNK
SRA Database	SRR19395036	005-1469	Ireland	Europe	7	RF-1	12	RF-3
SRA Database	SRR19394963	005-1473	Ireland	Europe	7	RF-1	12	RF-3
SRA Database	SRR19394952	005-8538	Ireland	Europe	7	RF-1	10	RF-1
SRA Database	SRR19394941	005-8626	Ireland	Europe	7	RF-1	11	RF-2
SRA Database	SRR19394930	005-8630	Ireland	Europe	7	RF-1	12	RF-3
SRA Database	SRR13214446	110b	Australia	Oceania	9	RF-3	10	RF-1
SRA Database	SRR18116652	110c	Australia	Oceania	9	RF-3	10	RF-1
SRA Database	SRR18116703	111a	Australia	Oceania	12	RF-3	12	RF-3
SRA Database	SRR18116702	111c	Australia	Oceania	12	RF-3	11	RF-2
SRA Database	SRR18116701	112a	Australia	Oceania	10	RF-1	10	RF-1
SRA Database	SRR18116699	112b	Australia	Oceania	12	RF-3	12	RF-3
SRA Database	SRR18116698	112c	Australia	Oceania	10	RF-1	12	RF-3
SRA Database	SRR18116686	115a	Australia	Oceania	9	RF-3	11	RF-2
SRA Database	SRR18116685	115b	Australia	Oceania	9	RF-3	11	RF-2
SRA Database	SRR18116684	115c	Australia	Oceania	9	RF-3	11	RF-2
SRA Database	SRR18116649	117b	Australia	Oceania	9	RF-3	13	RF-1
SRA Database	SRR18116648	117c	Australia	Oceania	9	RF-3	UNK	UNK
SRA Database	SRR18116663	118a	Australia	Oceania	9	RF-3	11	RF-2
SRA Database	SRR18116660	121b	Australia	Oceania	9	RF-3	12	RF-3
SRA Database	SRR18116659	121c	Australia	Oceania	9	RF-3	UNK	UNK
SRA Database	SRR18116657	123b	Australia	Oceania	UNK	UNK	UNK	UNK
SRA Database	SRR18116651	126a	Australia	Oceania	9	RF-3	10	RF-1
SRA Database	SRR18116650	126b	Australia	Oceania	9	RF-3	10	RF-1
SRA Database	SRR18116697	127a	Australia	Oceania	12	RF-3	12	RF-3
SRA Database	SRR18116696	127b	Australia	Oceania	11	RF-2	11	RF-2
SRA Database	SRR18116695	127c	Australia	Oceania	11	RF-2	11	RF-2
SRA Database	SRR18116683	128b	Australia	Oceania	11	RF-2	12	RF-3
SRA Database	SRR18116682	128c	Australia	Oceania	10	RF-1	11	RF-2
SRA Database	SRR18116681	129c	Australia	Oceania	9	RF-3	12	RF-3
SRA Database	SRR18116692	130a	Australia	Oceania	9	RF-3	10	RF-1
SRA Database	SRR18116691	130b	Australia	Oceania	9	RF-3	10	RF-1
SRA Database	SRR18116690	130c	Australia	Oceania	9	RF-3	10	RF-1
SRA Database	SRR14863475	13-2711	Ireland	Europe	8	RF-2	10	RF-1
SRA Database	SRR18116647	132a	Australia	Oceania	9	RF-3	12	RF-3
SRA Database	SRR18116646	132c	Australia	Oceania	10	RF-1	13	RF-1
SRA Database	SRR18116688	133b	Australia	Oceania	12	RF-3	11	RF-2
SRA Database	SRR18116687	133c	Australia	Oceania	12	RF-3	11	RF-2
SRA Database	SRR14863474	13-4284	Ireland	Europe	7	RF-1	UNK	UNK
SRA Database	SRR14863366	13-4516	Ireland	Europe	7	RF-1	10	RF-1
SRA Database	SRR14863355	13-4573	Ireland	Europe	7	RF-1	10	RF-1
SRA Database	SRR12593860	1347_498_INMV2	Argentina	South America	7	RF-1	11	RF-2
SRA Database	SRR14863344	13-4959	Ireland	Europe	7	RF-1	10	RF-1
SRA Database	SRR14863333	13-4961	Ireland	Europe	7	RF-1	10	RF-1
SRA Database	SRR14863322	13-5083	Ireland	Europe	7	RF-1	10	RF-1
SRA Database	SRR14863311	13-5941	Ireland	Europe	7	RF-1	10	RF-1
SRA Database	SRR14863300	13-5950	Ireland	Europe	7	RF-1	10	RF-1
SRA Database	SRR14863289	13-5985	Ireland	Europe	7	RF-1	10	RF-1
SRA Database	SRR18116694	135a	Australia	Oceania	11	RF-2	UNK	UNK
SRA Database	SRR13214447	135b	Australia	Oceania	11	RF-2	UNK	UNK
SRA Database	SRR18116693	135c	Australia	Oceania	10	RF-1	10	RF-1
SRA Database	SRR14863473	13-6371	Ireland	Europe	7	RF-1	9	RF-3
SRA Database	SRR14863462	13-6806	Ireland	Europe	8	RF-2	12	RF-3
SRA Database	SRR14863451	13-6823	Ireland	Europe	7	RF-1	10	RF-1
SRA Database	SRR14863440	13-6914	Ireland	Europe	7	RF-1	10	RF-1
SRA Database	SRR14863429	13-8781	Ireland	Europe	7	RF-1	UNK	UNK
SRA Database	SRR14863418	14-1252	Ireland	Europe	7	RF-1	9	RF-3
SRA Database	SRR14863407	14-2603	Ireland	Europe	UNK	UNK	13	RF-1
SRA Database	SRR14863396	14-2607	Ireland	Europe	15	RF-3	9	RF-3
SRA Database	SRR14863385	14-2622	Ireland	Europe	UNK	UNK	10	RF-1
SRA Database	SRR14863374	14-2629	Ireland	Europe	12	RF-3	11	RF-2
SRA Database	SRR14863365	14-3230	Ireland	Europe	7	RF-1	11	RF-2
SRA Database	SRR14863364	14-3720	Ireland	Europe	7	RF-1	10	RF-1
SRA Database	SRR14863363	14-3851	Ireland	Europe	7	RF-1	10	RF-1
SRA Database	SRR14863362	14-3861	Ireland	Europe	7	RF-1	12	RF-3
SRA Database	SRR14863361	14-3960	Ireland	Europe	7	RF-1	9	RF-3
SRA Database	SRR14863360	14-3966	Ireland	Europe	7	RF-1	13	RF-1
SRA Database	SRR14863359	14-4569	Ireland	Europe	7	RF-1	10	RF-1
SRA Database	SRR14863358	14-4946	Ireland	Europe	7	RF-1	9	RF-3
SRA Database	SRR14863357	14-5165	Ireland	Europe	7	RF-1	10	RF-1
SRA Database	SRR14863356	14-5172	Ireland	Europe	7	RF-1	10	RF-1
SRA Database	SRR14863354	14-5298	Ireland	Europe	8	RF-2	11	RF-2
SRA Database	SRR14863353	14-5300	Ireland	Europe	UNK	UNK	12	RF-3
SRA Database	SRR14863352	14-5600	Ireland	Europe	7	RF-1	10	RF-1
SRA Database	SRR14863351	14-5700	Ireland	Europe	7	RF-1	9	RF-3
SRA Database	SRR14863350	14-6194	Ireland	Europe	7	RF-1	8	RF-2
SRA Database	SRR14863349	14-6195	Ireland	Europe	7	RF-1	8	RF-2
SRA Database	SRR14863348	14-6254	Ireland	Europe	7	RF-1	9	RF-3
SRA Database	SRR14863347	14-6255	Ireland	Europe	7	RF-1	UNK	UNK
SRA Database	SRR14863346	14-6342	Ireland	Europe	7	RF-1	10	RF-1
SRA Database	SRR14863345	14-6430	Ireland	Europe	7	RF-1	12	RF-3
SRA Database	SRR14863343	14-6538	Ireland	Europe	8	RF-2	11	RF-2
SRA Database	SRR14863342	14-6670	Ireland	Europe	7	RF-1	12	RF-3
SRA Database	SRR14863341	14-6677	Ireland	Europe	7	RF-1	10	RF-1
SRA Database	SRR14863340	14-7252	Ireland	Europe	7	RF-1	11	RF-2
SRA Database	SRR14863339	14-7486	Ireland	Europe	7	RF-1	10	RF-1
SRA Database	SRR14863338	14-7488	Ireland	Europe	7	RF-1	10	RF-1
SRA Database	SRR14863337	14-7489	Ireland	Europe	7	RF-1	10	RF-1
SRA Database	SRR14863336	14-7530	Ireland	Europe	7	RF-1	UNK	UNK
SRA Database	SRR14863335	14-7534	Ireland	Europe	7	RF-1	9	RF-3
SRA Database	SRR14863334	14-7535	Ireland	Europe	7	RF-1	10	RF-1
SRA Database	SRR14863332	14-7626	Ireland	Europe	7	RF-1	11	RF-2
SRA Database	SRR14863331	14-7736	Ireland	Europe	7	RF-1	11	RF-2
SRA Database	SRR14863330	14-7739	Ireland	Europe	7	RF-1	10	RF-1
SRA Database	SRR14863329	14-8576	Ireland	Europe	7	RF-1	10	RF-1
SRA Database	SRR14863328	14-9252	Ireland	Europe	7	RF-1	10	RF-1
SRA Database	SRR14863327	14-9294	Ireland	Europe	7	RF-1	10	RF-1
SRA Database	SRR18116680	14a	Australia	Oceania	9	RF-3	11	RF-2
SRA Database	SRR18116679	14b	Australia	Oceania	9	RF-3	10	RF-1
SRA Database	SRR12593859	1543_481_INMV2	Argentina	South America	7	RF-1	11	RF-2
SRA Database	SRR14863326	16-1173	Ireland	Europe	7	RF-1	11	RF-2
SRA Database	SRR14863325	16-1297	Ireland	Europe	7	RF-1	10	RF-1
SRA Database	SRR14863324	16-1298	Ireland	Europe	7	RF-1	12	RF-3
SRA Database	SRR14863323	16-1734	Ireland	Europe	7	RF-1	9	RF-3
SRA Database	SRR14863321	16-1735	Ireland	Europe	7	RF-1	12	RF-3
SRA Database	SRR14863320	16-2363	Ireland	Europe	7	RF-1	10	RF-1
SRA Database	SRR14863319	16-2463	Ireland	Europe	8	RF-2	9	RF-3
SRA Database	SRR14863318	16-2468	Ireland	Europe	8	RF-2	10	RF-1
SRA Database	SRR14863317	16-2480	Ireland	Europe	8	RF-2	10	RF-1
SRA Database	SRR14863316	16-2495	Ireland	Europe	8	RF-2	10	RF-1
SRA Database	SRR14863315	16-2502	Ireland	Europe	8	RF-2	11	RF-2
SRA Database	SRR14863314	16-2504	Ireland	Europe	8	RF-2	10	RF-1
SRA Database	SRR14863313	16-2620	Ireland	Europe	7	RF-1	10	RF-1
SRA Database	SRR14863312	16-3075	Ireland	Europe	7	RF-1	11	RF-2
SRA Database	SRR14863310	16-3373	Ireland	Europe	7	RF-1	10	RF-1
SRA Database	SRR14863309	16-3374	Ireland	Europe	7	RF-1	9	RF-3
SRA Database	SRR14863308	16-406	Ireland	Europe	10	RF-1	11	RF-2
SRA Database	SRR14863307	16-4251	Ireland	Europe	7	RF-1	9	RF-3
SRA Database	SRR14863306	16-4796	Ireland	Europe	7	RF-1	11	RF-2
SRA Database	SRR14863305	16-4870	Ireland	Europe	7	RF-1	11	RF-2
SRA Database	SRR14863304	16-4934	Ireland	Europe	7	RF-1	10	RF-1
SRA Database	SRR14863303	16-4936	Ireland	Europe	7	RF-1	10	RF-1
SRA Database	SRR14863302	16-5154	Ireland	Europe	7	RF-1	13	RF-1
SRA Database	SRR14863301	16-5285	Ireland	Europe	7	RF-1	13	RF-1
SRA Database	SRR19394919	16-5548	Ireland	Europe	7	RF-1	10	RF-1
SRA Database	SRR19395007	16-5552	Ireland	Europe	7	RF-1	10	RF-1
SRA Database	SRR14863299	16-5561	Ireland	Europe	7	RF-1	10	RF-1
SRA Database	SRR19394996	16-5567	Ireland	Europe	7	RF-1	10	RF-1
SRA Database	SRR19394910	16-5577	Ireland	Europe	7	RF-1	10	RF-1
SRA Database	SRR19395035	16-5578	Ireland	Europe	7	RF-1	11	RF-2
SRA Database	SRR14863298	16-5757	Ireland	Europe	8	RF-2	10	RF-1
SRA Database	SRR14863297	16-5836	Ireland	Europe	7	RF-1	9	RF-3
SRA Database	SRR14863296	16-5947	Ireland	Europe	7	RF-1	11	RF-2
SRA Database	SRR14863295	16-6024	Ireland	Europe	7	RF-1	10	RF-1
SRA Database	SRR14863294	16-665	Ireland	Europe	7	RF-1	13	RF-1
SRA Database	SRR14863293	16-666	Ireland	Europe	7	RF-1	13	RF-1
SRA Database	SRR14863292	16-844	Ireland	Europe	7	RF-1	11	RF-2
SRA Database	SRR14863291	16-845	Ireland	Europe	7	RF-1	10	RF-1
SRA Database	SRR18116705	16a	Australia	Oceania	10	RF-1	13	RF-1
SRA Database	SRR18116704	16b	Australia	Oceania	10	RF-1	12	RF-3
SRA Database	SRR14863290	17-1627	Ireland	Europe	7	RF-1	11	RF-2
SRA Database	SRR14863288	17-1729	Ireland	Europe	7	RF-1	11	RF-2
SRA Database	SRR14863287	17-2127	Ireland	Europe	7	RF-1	11	RF-2
SRA Database	SRR14863286	17-2523	Ireland	Europe	7	RF-1	10	RF-1
SRA Database	SRR14863285	17-2658	Ireland	Europe	7	RF-1	12	RF-3
SRA Database	SRR14863284	17-2705	Ireland	Europe	10	RF-1	10	RF-1
SRA Database	SRR14863283	17-2827	Ireland	Europe	7	RF-1	11	RF-2
SRA Database	SRR14863282	17-2860	Ireland	Europe	7	RF-1	UNK	UNK
SRA Database	SRR14863281	17-2963	Ireland	Europe	7	RF-1	10	RF-1
SRA Database	SRR14863280	17-3112	Ireland	Europe	7	RF-1	10	RF-1
SRA Database	SRR14863279	17-3451	Ireland	Europe	7	RF-1	10	RF-1
SRA Database	SRR14863472	17-3523	Ireland	Europe	7	RF-1	12	RF-3
SRA Database	SRR14863471	17-3831	Ireland	Europe	7	RF-1	10	RF-1
SRA Database	SRR14863470	17-4108	Ireland	Europe	7	RF-1	10	RF-1
SRA Database	SRR14863469	17-4774	Ireland	Europe	7	RF-1	10	RF-1
SRA Database	SRR14863468	17-4775	Ireland	Europe	7	RF-1	UNK	UNK
SRA Database	SRR14863467	17-4776	Ireland	Europe	7	RF-1	UNK	UNK
SRA Database	SRR14863466	17-5544	Ireland	Europe	7	RF-1	11	RF-2
SRA Database	SRR14863465	17-5546	Ireland	Europe	7	RF-1	9	RF-3
SRA Database	SRR19395024	17-5556	Ireland	Europe	7	RF-1	10	RF-1
SRA Database	SRR19394990	17-5559	Ireland	Europe	7	RF-1	10	RF-1
SRA Database	SRR19394978	17-5560	Ireland	Europe	7	RF-1	10	RF-1
SRA Database	SRR19394969	17-5561	Ireland	Europe	7	RF-1	10	RF-1
SRA Database	SRR19394968	17-5564	Ireland	Europe	7	RF-1	10	RF-1
SRA Database	SRR19394967	17-5566	Ireland	Europe	7	RF-1	10	RF-1
SRA Database	SRR19394966	17-5567	Ireland	Europe	7	RF-1	10	RF-1
SRA Database	SRR19394965	17-5569	Ireland	Europe	7	RF-1	10	RF-1
SRA Database	SRR19394964	17-5570	Ireland	Europe	7	RF-1	10	RF-1
SRA Database	SRR19394962	17-5571	Ireland	Europe	7	RF-1	9	RF-3
SRA Database	SRR19394961	17-5572	Ireland	Europe	7	RF-1	9	RF-3
SRA Database	SRR19394960	17-5583	Ireland	Europe	7	RF-1	11	RF-2
SRA Database	SRR19394959	17-5584	Ireland	Europe	7	RF-1	12	RF-3
SRA Database	SRR19394958	17-5586	Ireland	Europe	7	RF-1	10	RF-1
SRA Database	SRR19394957	17-5588	Ireland	Europe	7	RF-1	10	RF-1
SRA Database	SRR19394956	17-5589	Ireland	Europe	7	RF-1	10	RF-1
SRA Database	SRR19394955	17-5600	Ireland	Europe	7	RF-1	10	RF-1
SRA Database	SRR19394954	17-5606	Ireland	Europe	7	RF-1	10	RF-1
SRA Database	SRR19394953	17-5608	Ireland	Europe	7	RF-1	10	RF-1
SRA Database	SRR19394951	17-5610	Ireland	Europe	7	RF-1	10	RF-1
SRA Database	SRR19394950	17-5612	Ireland	Europe	7	RF-1	10	RF-1
SRA Database	SRR19394949	17-5615	Ireland	Europe	7	RF-1	10	RF-1
SRA Database	SRR19394948	17-5617	Ireland	Europe	7	RF-1	10	RF-1
SRA Database	SRR19394947	17-5618	Ireland	Europe	7	RF-1	9	RF-3
SRA Database	SRR19394946	17-5619	Ireland	Europe	7	RF-1	10	RF-1
SRA Database	SRR19394945	17-5620	Ireland	Europe	7	RF-1	10	RF-1
SRA Database	SRR19394944	17-5621	Ireland	Europe	7	RF-1	10	RF-1
SRA Database	SRR19394943	17-5629	Ireland	Europe	7	RF-1	10	RF-1
SRA Database	SRR19394942	17-5630	Ireland	Europe	7	RF-1	10	RF-1
SRA Database	SRR19394940	17-5635	Ireland	Europe	7	RF-1	10	RF-1
SRA Database	SRR19394939	17-5645	Ireland	Europe	7	RF-1	10	RF-1
SRA Database	SRR19394938	17-5646	Ireland	Europe	7	RF-1	10	RF-1
SRA Database	SRR19394937	17-5648	Ireland	Europe	7	RF-1	10	RF-1
SRA Database	SRR19394936	17-5650	Ireland	Europe	7	RF-1	10	RF-1
SRA Database	SRR19394935	17-5652	Ireland	Europe	7	RF-1	10	RF-1
SRA Database	SRR19394934	17-5653	Ireland	Europe	7	RF-1	10	RF-1
SRA Database	SRR19394933	17-5655	Ireland	Europe	7	RF-1	10	RF-1
SRA Database	SRR14863464	17-6354	Ireland	Europe	7	RF-1	10	RF-1
SRA Database	SRR14863463	17-6652	Ireland	Europe	UNK	UNK	13	RF-1
SRA Database	SRR14863461	17-6654	Ireland	Europe	UNK	UNK	11	RF-2
SRA Database	SRR14863460	17-670	Ireland	Europe	7	RF-1	13	RF-1
SRA Database	SRR14863459	17-6751	Ireland	Europe	7	RF-1	11	RF-2
SRA Database	SRR14863458	17-7446	Ireland	Europe	7	RF-1	13	RF-1
SRA Database	SRR14863457	17-7447	Ireland	Europe	7	RF-1	10	RF-1
SRA Database	SRR14863456	17-7448	Ireland	Europe	7	RF-1	11	RF-2
SRA Database	SRR14863455	17-7451	Ireland	Europe	7	RF-1	11	RF-2
SRA Database	SRR14863454	17-7457	Ireland	Europe	7	RF-1	12	RF-3
SRA Database	SRR19394932	18-6537	Ireland	Europe	7	RF-1	10	RF-1
SRA Database	SRR19394931	18-6540	Ireland	Europe	7	RF-1	9	RF-3
SRA Database	SRR19394929	18-6544	Ireland	Europe	7	RF-1	10	RF-1
SRA Database	SRR19394928	18-6545	Ireland	Europe	7	RF-1	14	RF-2
SRA Database	SRR19394927	18-6549	Ireland	Europe	7	RF-1	9	RF-3
SRA Database	SRR19394926	18-6552	Ireland	Europe	7	RF-1	UNK	UNK
SRA Database	SRR19394925	18-6555	Ireland	Europe	7	RF-1	10	RF-1
SRA Database	SRR19394924	18-6556	Ireland	Europe	7	RF-1	10	RF-1
SRA Database	SRR19394923	18-6560	Ireland	Europe	7	RF-1	10	RF-1
SRA Database	SRR19394922	18-6573	Ireland	Europe	7	RF-1	10	RF-1
SRA Database	SRR19394921	18-6574	Ireland	Europe	7	RF-1	11	RF-2
SRA Database	SRR19394920	18-6580	Ireland	Europe	7	RF-1	10	RF-1
SRA Database	SRR19394918	18-6587	Ireland	Europe	7	RF-1	10	RF-1
SRA Database	SRR19394917	18-6588	Ireland	Europe	7	RF-1	10	RF-1
SRA Database	SRR19394916	18-6590	Ireland	Europe	7	RF-1	11	RF-2
SRA Database	SRR19394915	18-6599	Ireland	Europe	7	RF-1	10	RF-1
SRA Database	SRR19395013	18-6602	Ireland	Europe	7	RF-1	10	RF-1
SRA Database	SRR19395012	18-6608	Ireland	Europe	7	RF-1	11	RF-2
SRA Database	SRR19395011	18-6611	Ireland	Europe	7	RF-1	10	RF-1
SRA Database	SRR19395010	18-6612	Ireland	Europe	7	RF-1	10	RF-1
SRA Database	SRR19395009	18-6613	Ireland	Europe	7	RF-1	10	RF-1
SRA Database	SRR19395008	18-6614	Ireland	Europe	7	RF-1	10	RF-1
SRA Database	SRR19395006	18-6615	Ireland	Europe	7	RF-1	10	RF-1
SRA Database	SRR19395005	18-6616	Ireland	Europe	7	RF-1	10	RF-1
SRA Database	SRR19395004	18-6618	Ireland	Europe	7	RF-1	10	RF-1
SRA Database	SRR19395003	18-6619	Ireland	Europe	7	RF-1	10	RF-1
SRA Database	SRR19395002	18-6622	Ireland	Europe	7	RF-1	11	RF-2
SRA Database	SRR19395001	18-6623	Ireland	Europe	7	RF-1	11	RF-2
SRA Database	SRR19395000	18-6624	Ireland	Europe	7	RF-1	12	RF-3
SRA Database	SRR19394999	18-6625	Ireland	Europe	7	RF-1	10	RF-1
SRA Database	SRR19394998	18-6626	Ireland	Europe	7	RF-1	10	RF-1
SRA Database	SRR19394997	18-6627	Ireland	Europe	7	RF-1	11	RF-2
SRA Database	SRR19394995	18-6628	Ireland	Europe	7	RF-1	10	RF-1
SRA Database	SRR19394994	18-6629	Ireland	Europe	7	RF-1	10	RF-1
SRA Database	SRR19394993	18-6630	Ireland	Europe	7	RF-1	11	RF-2
SRA Database	SRR19394992	18-6631	Ireland	Europe	7	RF-1	11	RF-2
SRA Database	SRR19394991	18-6632	Ireland	Europe	7	RF-1	10	RF-1
SRA Database	SRR19394989	18-6633	Ireland	Europe	7	RF-1	11	RF-2
SRA Database	SRR19394914	18-6634	Ireland	Europe	7	RF-1	10	RF-1
SRA Database	SRR19394913	18-6635	Ireland	Europe	7	RF-1	10	RF-1
SRA Database	SRR19394912	18-6636	Ireland	Europe	7	RF-1	11	RF-2
SRA Database	SRR19394911	18-6637	Ireland	Europe	7	RF-1	10	RF-1
SRA Database	SRR19394909	18-6638	Ireland	Europe	7	RF-1	10	RF-1
SRA Database	SRR19394908	18-6639	Ireland	Europe	7	RF-1	10	RF-1
SRA Database	SRR19394907	18-6640	Ireland	Europe	7	RF-1	10	RF-1
SRA Database	SRR19394906	18-6641	Ireland	Europe	7	RF-1	10	RF-1
SRA Database	SRR19394905	18-6642	Ireland	Europe	7	RF-1	10	RF-1
SRA Database	SRR19394904	18-6643	Ireland	Europe	7	RF-1	10	RF-1
SRA Database	SRR19394903	18-6645	Ireland	Europe	7	RF-1	10	RF-1
SRA Database	SRR19394902	18-6646	Ireland	Europe	7	RF-1	11	RF-2
SRA Database	SRR18116662	18b	Australia	Oceania	9	RF-3	11	RF-2
SRA Database	SRR18116661	18c	Australia	Oceania	9	RF-3	11	RF-2
SRA Database	SRR14863453	19-10903	Ireland	Europe	7	RF-1	11	RF-2
SRA Database	SRR14863452	19-10905	Ireland	Europe	7	RF-1	UNK	UNK
SRA Database	SRR14863450	19-11225	Ireland	Europe	7	RF-1	10	RF-1
SRA Database	SRR14863449	19-11568	Ireland	Europe	7	RF-1	10	RF-1
SRA Database	SRR14863448	19-11570	Ireland	Europe	7	RF-1	10	RF-1
SRA Database	SRR14863447	19-2458b	Ireland	Europe	7	RF-1	10	RF-1
SRA Database	SRR14863446	19-2698	Ireland	Europe	UNK	UNK	11	RF-2
SRA Database	SRR14863445	19-2811	Ireland	Europe	11	RF-2	12	RF-3
SRA Database	SRR14863444	19-2812	Ireland	Europe	11	RF-2	11	RF-2
SRA Database	SRR14863443	19-3268	Ireland	Europe	7	RF-1	10	RF-1
SRA Database	SRR19394901	19-3336	Ireland	Europe	7	RF-1	10	RF-1
SRA Database	SRR14863442	19-3343	Ireland	Europe	7	RF-1	9	RF-3
SRA Database	SRR14863441	19-3474	Ireland	Europe	7	RF-1	11	RF-2
SRA Database	SRR14863439	19-3640	Ireland	Europe	7	RF-1	11	RF-2
SRA Database	SRR14863438	19-3680	Ireland	Europe	14	RF-2	10	RF-1
SRA Database	SRR14863437	19-3829	Ireland	Europe	7	RF-1	13	RF-1
SRA Database	SRR14863436	19-3830	Ireland	Europe	7	RF-1	13	RF-1
SRA Database	SRR14863435	19-3831	Ireland	Europe	7	RF-1	10	RF-1
SRA Database	SRR14863434	19-4608	Ireland	Europe	7	RF-1	10	RF-1
SRA Database	SRR14863433	19-4819	Ireland	Europe	7	RF-1	10	RF-1
SRA Database	SRR14863432	19-4820	Ireland	Europe	7	RF-1	10	RF-1
SRA Database	SRR14863431	19-4934	Ireland	Europe	7	RF-1	10	RF-1
SRA Database	SRR14863430	19-4935	Ireland	Europe	7	RF-1	12	RF-3
SRA Database	SRR14863428	19-5000	Ireland	Europe	7	RF-1	12	RF-3
SRA Database	SRR14863427	19-5575	Ireland	Europe	7	RF-1	10	RF-1
SRA Database	SRR14863426	19-5811	Ireland	Europe	9	RF-3	12	RF-3
SRA Database	SRR14863425	19-5812	Ireland	Europe	9	RF-3	12	RF-3
SRA Database	SRR14863424	19-5813	Ireland	Europe	7	RF-1	11	RF-2
SRA Database	SRR19394900	19-6407	Ireland	Europe	7	RF-1	10	RF-1
SRA Database	SRR14863423	19-6408	Ireland	Europe	7	RF-1	10	RF-1
SRA Database	SRR14863422	19-6576	Ireland	Europe	7	RF-1	11	RF-2
SRA Database	SRR14863421	19-6663	Ireland	Europe	7	RF-1	10	RF-1
SRA Database	SRR14863420	19-6893	Ireland	Europe	UNK	UNK	10	RF-1
SRA Database	SRR14863419	19-7585	Ireland	Europe	7	RF-1	11	RF-2
SRA Database	SRR14863417	19-7588	Ireland	Europe	UNK	UNK	9	RF-3
SRA Database	SRR14863416	19-7590	Ireland	Europe	7	RF-1	11	RF-2
SRA Database	SRR19395034	19-7591	Ireland	Europe	7	RF-1	10	RF-1
SRA Database	SRR14863415	19-7592	Ireland	Europe	7	RF-1	10	RF-1
SRA Database	SRR19395033	19-7601	Ireland	Europe	7	RF-1	10	RF-1
SRA Database	SRR19395032	19-7608	Ireland	Europe	7	RF-1	11	RF-2
SRA Database	SRR19395031	19-7611b	Ireland	Europe	9	RF-3	11	RF-2
SRA Database	SRR19395030	19-7613	Ireland	Europe	7	RF-1	10	RF-1
SRA Database	SRR19395029	19-7615	Ireland	Europe	9	RF-3	10	RF-1
SRA Database	SRR19395028	19-7617	Ireland	Europe	7	RF-1	11	RF-2
SRA Database	SRR19395027	19-7618	Ireland	Europe	7	RF-1	10	RF-1
SRA Database	SRR19395026	19-7619	Ireland	Europe	UNK	UNK	12	RF-3
SRA Database	SRR19395025	19-7620	Ireland	Europe	7	RF-1	11	RF-2
SRA Database	SRR19395023	19-7621	Ireland	Europe	7	RF-1	10	RF-1
SRA Database	SRR19395022	19-7622	Ireland	Europe	7	RF-1	11	RF-2
SRA Database	SRR19395021	19-7623	Ireland	Europe	7	RF-1	10	RF-1
SRA Database	SRR19395020	19-7624	Ireland	Europe	UNK	UNK	11	RF-2
SRA Database	SRR19395019	19-7626	Ireland	Europe	7	RF-1	10	RF-1
SRA Database	SRR19395018	19-7628	Ireland	Europe	7	RF-1	10	RF-1
SRA Database	SRR14863414	19-7774	Ireland	Europe	7	RF-1	11	RF-2
SRA Database	SRR14863413	19-7917	Ireland	Europe	10	RF-1	11	RF-2
SRA Database	SRR14863412	19-7964	Ireland	Europe	7	RF-1	9	RF-3
SRA Database	SRR14863411	19-7966	Ireland	Europe	8	RF-2	10	RF-1
SRA Database	SRR14863410	19-7984	Ireland	Europe	9	RF-3	UNK	UNK
SRA Database	SRR14863409	19-7985	Ireland	Europe	8	RF-2	11	RF-2
SRA Database	SRR14863408	19-8272	Ireland	Europe	7	RF-1	10	RF-1
SRA Database	SRR14863406	19-8717	Ireland	Europe	7	RF-1	9	RF-3
SRA Database	SRR14863405	19-8936	Ireland	Europe	8	RF-2	10	RF-1
SRA Database	SRR18116656	21b	Australia	Oceania	11	RF-2	10	RF-1
SRA Database	SRR18116655	21c	Australia	Oceania	11	RF-2	10	RF-1
SRA Database	SRR18116654	22b	Australia	Oceania	UNK	UNK	10	RF-1
SRA Database	SRR18116707	22c	Australia	Oceania	UNK	UNK	10	RF-1
SRA Database	SRR12593858	6611_INMV1	Argentina	South America	7	RF-1	12	RF-3
SRA Database	SRR1793661	A1011	Canada	North America	10	RF-1	13	RF-1
SRA Database	SRR1793662	A1012	Canada	North America	UNK	UNK	17	RF-2
SRA Database	SRR1793663	A1013	Canada	North America	UNK	UNK	10	RF-1
SRA Database	SRR1793664	A1014	Canada	North America	13	RF-1	9	RF-3
SRA Database	SRR1793665	A1016	Canada	North America	7	RF-1	10	RF-1
SRA Database	SRR1793666	A1018	Canada	North America	7	RF-1	9	RF-3
SRA Database	SRR1793667	A1019	Canada	North America	UNK	UNK	11	RF-2
SRA Database	SRR1793668	A1020	Canada	North America	UNK	UNK	11	RF-2
SRA Database	SRR1793669	A1021	Canada	North America	UNK	UNK	10	RF-1
SRA Database	SRR3050003	A1023	Canada	North America	17	RF-2	10	RF-1
SRA Database	SRR3050004	A1028	Canada	North America	7	RF-1	10	RF-1
SRA Database	SRR1793672	A1034	Canada	North America	9	RF-3	11	RF-2
SRA Database	SRR1793673	A1035	Canada	North America	7	RF-1	10	RF-1
SRA Database	SRR1793674	A1037	Canada	North America	7	RF-1	9	RF-3
SRA Database	SRR1793675	A1038	Canada	North America	UNK	UNK	13	RF-1
SRA Database	SRR1793676	A1047	Canada	North America	9	RF-3	11	RF-2
SRA Database	SRR1793677	A1052	Canada	North America	UNK	UNK	11	RF-2
SRA Database	SRR1793678	A1053	Canada	North America	9	RF-3	10	RF-1
SRA Database	SRR1793679	A1054	Canada	North America	7	RF-1	12	RF-3
SRA Database	SRR1793680	A1057	Canada	North America	UNK	UNK	13	RF-1
SRA Database	SRR1793681	A1060	Canada	North America	UNK	UNK	12	RF-3
SRA Database	SRR1793683	A1067	Canada	North America	UNK	UNK	14	RF-2
SRA Database	SRR3050015	A1071	Canada	North America	UNK	UNK	10	RF-1
SRA Database	SRR1793684	A1072	Canada	North America	11	RF-2	10	RF-1
SRA Database	SRR1793685	A1075	Canada	North America	7	RF-1	10	RF-1
SRA Database	SRR1793686	A1076	Canada	North America	16	RF-1	11	RF-2
SRA Database	SRR1793687	A1082	Canada	North America	UNK	UNK	14	RF-2
SRA Database	SRR1793688	A1085	Canada	North America	15	RF-3	10	RF-1
SRA Database	SRR1793689	A1092	Canada	North America	7	RF-1	13	RF-1
SRA Database	SRR1793690	A1095	Canada	North America	7	RF-1	10	RF-1
SRA Database	SRR3050026	A1099	Canada	North America	7	RF-1	10	RF-1
SRA Database	SRR1793691	A1102	Canada	North America	UNK	UNK	10	RF-1
SRA Database	SRR1793693	A1105	Canada	North America	UNK	UNK	11	RF-2
SRA Database	SRR1793696	A1110	Canada	North America	7	RF-1	10	RF-1
SRA Database	SRR3050037	A1112	Canada	North America	7	RF-1	15	RF-3
SRA Database	SRR1793697	A1113	Canada	North America	UNK	UNK	9	RF-3
SRA Database	SRR3050048	A1114	Canada	North America	7	RF-1	11	RF-2
SRA Database	SRR1793698	A1124	Canada	North America	UNK	UNK	9	RF-3
SRA Database	SRR1793699	A1125	Canada	North America	UNK	UNK	13	RF-1
SRA Database	SRR1793700	A1127	Canada	North America	UNK	UNK	8	RF-2
SRA Database	SRR3050059	A1129	Canada	North America	UNK	UNK	11	RF-2
SRA Database	SRR1793701	A1130	Canada	North America	UNK	UNK	10	RF-1
SRA Database	SRR3050068	A1131	Canada	North America	10	RF-1	9	RF-3
SRA Database	SRR1793702	A1132	Canada	North America	UNK	UNK	12	RF-3
SRA Database	SRR1793703	A1135	Canada	North America	13	RF-1	10	RF-1
SRA Database	SRR1793704	A1136	Canada	North America	UNK	UNK	UNK	UNK
SRA Database	SRR1793705	A1137	Canada	North America	7	RF-1	10	RF-1
SRA Database	SRR1793706	A1138	Canada	North America	UNK	UNK	10	RF-1
SRA Database	SRR1793707	A1139	Canada	North America	UNK	UNK	UNK	UNK
SRA Database	SRR1793708	A1146	Canada	North America	9	RF-3	10	RF-1
SRA Database	SRR1793709	A1148	Canada	North America	7	RF-1	10	RF-1
SRA Database	SRR1793710	A1149	Canada	North America	UNK	UNK	9	RF-3
SRA Database	SRR1793711	A1150	Canada	North America	UNK	UNK	9	RF-3
SRA Database	SRR1793712	A1152	Canada	North America	UNK	UNK	11	RF-2
SRA Database	SRR1793713	A1154	Canada	North America	UNK	UNK	11	RF-2
SRA Database	SRR1793714	A1155	Canada	North America	UNK	UNK	9	RF-3
SRA Database	SRR1793715	A1157	Canada	North America	13	RF-1	13	RF-1
SRA Database	SRR1793716	A1158	Canada	North America	7	RF-1	10	RF-1
SRA Database	SRR1793717	A1159	Canada	North America	7	RF-1	9	RF-3
SRA Database	SRR1793718	A1161	Canada	North America	14	RF-2	9	RF-3
SRA Database	SRR1793719	A1164	Canada	North America	7	RF-1	14	RF-2
SRA Database	SRR1793720	A1165	Canada	North America	UNK	UNK	10	RF-1
SRA Database	SRR1793721	A1167	Canada	North America	7	RF-1	12	RF-3
SRA Database	SRR1793722	A1172	Canada	North America	UNK	UNK	13	RF-1
SRA Database	SRR1793723	A1175	Canada	North America	UNK	UNK	10	RF-1
SRA Database	SRR1793724	A1179	Canada	North America	UNK	UNK	UNK	UNK
SRA Database	SRR1793725	A1180	Canada	North America	UNK	UNK	10	RF-1
SRA Database	SRR1793726	A1182	Canada	North America	10	RF-1	14	RF-2
SRA Database	SRR3050069	A1193	Canada	North America	UNK	UNK	12	RF-3
SRA Database	SRR1793727	A1194	Canada	North America	7	RF-1	10	RF-1
SRA Database	SRR1793728	A1195	Canada	North America	UNK	UNK	12	RF-3
SRA Database	SRR1793729	A1196	Canada	North America	UNK	UNK	12	RF-3
SRA Database	SRR1793730	A1200	Canada	North America	12	RF-3	13	RF-1
SRA Database	SRR3050070	A1202	Canada	North America	7	RF-1	UNK	UNK
SRA Database	SRR1793731	A1203	Canada	North America	7	RF-1	10	RF-1
SRA Database	SRR1793733	A1214	Canada	North America	7	RF-1	11	RF-2
SRA Database	SRR1793734	A1216	Canada	North America	UNK	UNK	10	RF-1
SRA Database	SRR3050005	A1223	Canada	North America	UNK	UNK	10	RF-1
SRA Database	SRR1793737	A1229	Canada	North America	UNK	UNK	UNK	UNK
SRA Database	SRR1793738	A1252	Canada	North America	UNK	UNK	12	RF-3
SRA Database	SRR1793740	A1255	Canada	North America	UNK	UNK	10	RF-1
SRA Database	SRR3050006	A1279	Canada	North America	UNK	UNK	10	RF-1
SRA Database	SRR1793741	A1285	Canada	North America	12	RF-3	14	RF-2
SRA Database	SRR1793742	A1286	Canada	North America	7	RF-1	11	RF-2
SRA Database	SRR1793743	A1288	Canada	North America	UNK	UNK	11	RF-2
SRA Database	SRR3050007	A1291	Canada	North America	7	RF-1	10	RF-1
SRA Database	SRR1793744	A1293	Canada	North America	UNK	UNK	10	RF-1
SRA Database	SRR1793745	A1310	Canada	North America	7	RF-1	10	RF-1
SRA Database	SRR1793746	A1312	Canada	North America	7	RF-1	11	RF-2
SRA Database	SRR1793747	A1320	Canada	North America	UNK	UNK	9	RF-3
SRA Database	SRR1793749	A1326	Canada	North America	UNK	UNK	10	RF-1
SRA Database	SRR1793750	A1331	Canada	North America	12	RF-3	9	RF-3
SRA Database	SRR1793752	A1334	Canada	North America	UNK	UNK	13	RF-1
SRA Database	SRR1793753	A1335	Canada	North America	8	RF-2	10	RF-1
SRA Database	SRR1793754	A1339	Canada	North America	UNK	UNK	11	RF-2
SRA Database	SRR1793755	A1341	Canada	North America	UNK	UNK	9	RF-3
SRA Database	SRR1793757	A1345	Canada	North America	UNK	UNK	12	RF-3
SRA Database	SRR1793758	A1354	Canada	North America	UNK	UNK	14	RF-2
SRA Database	SRR1793759	A1356	Canada	North America	7	RF-1	8	RF-2
SRA Database	SRR1793760	A1357	Canada	North America	7	RF-1	12	RF-3
SRA Database	SRR1793761	A1362	Canada	North America	7	RF-1	13	RF-1
SRA Database	SRR1793762	A1364	Canada	North America	UNK	UNK	11	RF-2
SRA Database	SRR1793765	A1370	Canada	North America	7	RF-1	11	RF-2
SRA Database	SRR1793766	A1371	Canada	North America	13	RF-1	9	RF-3
SRA Database	SRR1793767	A1374	Canada	North America	UNK	UNK	13	RF-1
SRA Database	SRR1793769	A1376	Canada	North America	7	RF-1	12	RF-3
SRA Database	SRR1793770	A1377	Canada	North America	7	RF-1	10	RF-1
SRA Database	SRR1793771	A1378	Canada	North America	8	RF-2	UNK	UNK
SRA Database	SRR1793772	A1380	Canada	North America	7	RF-1	11	RF-2
SRA Database	SRR3050008	A1512	Canada	North America	UNK	UNK	11	RF-2
SRA Database	SRR3050009	A1514	Canada	North America	UNK	UNK	9	RF-3
SRA Database	SRR3050010	A1522	Canada	North America	7	RF-1	11	RF-2
SRA Database	SRR3050011	A1525	Canada	North America	7	RF-1	11	RF-2
SRA Database	SRR3050012	A1526	Canada	North America	UNK	UNK	10	RF-1
SRA Database	SRR3050013	A1527	Canada	North America	UNK	UNK	10	RF-1
SRA Database	SRR3050014	A1529	Canada	North America	7	RF-1	10	RF-1
SRA Database	SRR3050016	A1530	Canada	North America	UNK	UNK	10	RF-1
SRA Database	SRR3050017	A1534	Canada	North America	UNK	UNK	10	RF-1
SRA Database	SRR3050018	A1536	Canada	North America	7	RF-1	10	RF-1
SRA Database	SRR3050019	A1538	Canada	North America	UNK	UNK	9	RF-3
SRA Database	SRR3050020	A1545	Canada	North America	7	RF-1	10	RF-1
SRA Database	SRR3050021	A1546	Canada	North America	7	RF-1	11	RF-2
SRA Database	SRR3050022	A1547	Canada	North America	10	RF-1	10	RF-1
SRA Database	SRR3050023	A1548	Canada	North America	7	RF-1	11	RF-2
SRA Database	SRR3050024	A1590	Canada	North America	7	RF-1	10	RF-1
SRA Database	SRR3050025	A1622	Canada	North America	UNK	UNK	11	RF-2
SRA Database	SRR3050027	A1627	Canada	North America	UNK	UNK	UNK	UNK
SRA Database	SRR3050028	A1629	Canada	North America	UNK	UNK	11	RF-2
SRA Database	SRR3050029	A1635	Canada	North America	UNK	UNK	UNK	UNK
SRA Database	SRR3050030	A1636	Canada	North America	UNK	UNK	UNK	UNK
SRA Database	SRR3050031	A1637	Canada	North America	10	RF-1	12	RF-3
SRA Database	SRR3050032	A1638	Canada	North America	UNK	UNK	10	RF-1
SRA Database	SRR3050033	A1639	Canada	North America	11	RF-2	12	RF-3
SRA Database	SRR3050034	A1640	Canada	North America	10	RF-1	12	RF-3
SRA Database	SRR3050035	A1641	Canada	North America	UNK	UNK	12	RF-3
SRA Database	SRR3050036	A1643	Canada	North America	13	RF-1	9	RF-3
SRA Database	SRR3050038	A1644	Canada	North America	7	RF-1	10	RF-1
SRA Database	SRR3050039	A1645	Canada	North America	UNK	UNK	10	RF-1
SRA Database	SRR3050040	A1646	Canada	North America	UNK	UNK	11	RF-2
SRA Database	SRR3050041	A1647	Canada	North America	10	RF-1	11	RF-2
SRA Database	SRR3050042	A1648	Canada	North America	UNK	UNK	11	RF-2
SRA Database	SRR3050043	A1649	Canada	North America	UNK	UNK	9	RF-3
SRA Database	SRR3050044	A1650	Canada	North America	10	RF-1	10	RF-1
SRA Database	SRR3050045	A1652	Canada	North America	7	RF-1	11	RF-2
SRA Database	SRR3050046	A1653	Canada	North America	UNK	UNK	12	RF-3
SRA Database	SRR3050047	A1654	Canada	North America	7	RF-1	12	RF-3
SRA Database	SRR3050049	A1655	Canada	North America	UNK	UNK	12	RF-3
SRA Database	SRR3050050	A1656	Canada	North America	7	RF-1	9	RF-3
SRA Database	SRR3050051	A1659	Canada	North America	7	RF-1	11	RF-2
SRA Database	SRR3050052	A1661	Canada	North America	UNK	UNK	10	RF-1
SRA Database	SRR3050053	A1664	Canada	North America	UNK	UNK	10	RF-1
SRA Database	SRR3050054	A1667	Canada	North America	7	RF-1	10	RF-1
SRA Database	SRR3050055	A1668	Canada	North America	11	RF-2	10	RF-1
SRA Database	SRR3050056	A1669	Canada	North America	UNK	UNK	11	RF-2
SRA Database	SRR3050057	A1672	Canada	North America	UNK	UNK	10	RF-1
SRA Database	SRR3050058	A1681	Canada	North America	8	RF-2	12	RF-3
SRA Database	SRR3050060	A1682	Canada	North America	UNK	UNK	12	RF-3
SRA Database	SRR3050061	A1683	Canada	North America	7	RF-1	9	RF-3
SRA Database	SRR3050062	A1684	Canada	North America	UNK	UNK	12	RF-3
SRA Database	SRR3050063	A1685	Canada	North America	7	RF-1	9	RF-3
SRA Database	SRR3050064	A1686	Canada	North America	7	RF-1	10	RF-1
SRA Database	SRR3050065	A1NL1	Canada	North America	UNK	UNK	10	RF-1
SRA Database	SRR3050066	A1NL2	Canada	North America	UNK	UNK	10	RF-1
SRA Database	SRR3050067	A1NL3	Canada	North America	UNK	UNK	10	RF-1
SRA Database	SRR14863400	AFBI1	Ireland	Europe	9	RF-3	13	RF-1
SRA Database	SRR14863404	AFBI10	Ireland	Europe	7	RF-1	9	RF-3
SRA Database	SRR14863403	AFBI11	Ireland	Europe	7	RF-1	9	RF-3
SRA Database	SRR14863402	AFBI13	Ireland	Europe	8	RF-2	UNK	UNK
SRA Database	SRR14863401	AFBI14	Ireland	Europe	7	RF-1	12	RF-3
SRA Database	SRR14863399	AFBI2	Ireland	Europe	UNK	UNK	9	RF-3
SRA Database	SRR14863398	AFBI3	Ireland	Europe	7	RF-1	11	RF-2
SRA Database	SRR14863397	AFBI4	Ireland	Europe	7	RF-1	11	RF-2
SRA Database	SRR14863395	AFBI5	Ireland	Europe	7	RF-1	10	RF-1
SRA Database	SRR14863394	AFBI6	Ireland	Europe	7	RF-1	12	RF-3
SRA Database	SRR14863393	AFBI7	Ireland	Europe	7	RF-1	12	RF-3
SRA Database	SRR14863392	AFBI8	Ireland	Europe	10	RF-1	12	RF-3
SRA Database	SRR19395017	AFBI9	Ireland	Europe	7	RF-1	UNK	UNK
SRA Database	SRR13195562	AFIF			UNK	UNK	13	RF-1
SRA Database	SRR19395016	c1	Ireland	Europe	7	RF-1	10	RF-1
SRA Database	SRR19394985	c10	Ireland	Europe	7	RF-1	11	RF-2
SRA Database	SRR19394984	c11	Ireland	Europe	7	RF-1	13	RF-1
SRA Database	SRR19394983	c12	Ireland	Europe	7	RF-1	10	RF-1
SRA Database	SRR19394982	c13	Ireland	Europe	7	RF-1	11	RF-2
SRA Database	SRR19394981	c14	Ireland	Europe	7	RF-1	10	RF-1
SRA Database	SRR19394980	c15	Ireland	Europe	7	RF-1	10	RF-1
SRA Database	SRR19394979	c16	Ireland	Europe	7	RF-1	11	RF-2
SRA Database	SRR14863391	c17	Ireland	Europe	7	RF-1	UNK	UNK
SRA Database	SRR14863390	c18	Ireland	Europe	7	RF-1	11	RF-2
SRA Database	SRR19394977	c19	Ireland	Europe	7	RF-1	10	RF-1
SRA Database	SRR19395015	c2	Ireland	Europe	7	RF-1	10	RF-1
SRA Database	SRR14863389	c20	Ireland	Europe	7	RF-1	12	RF-3
SRA Database	SRR14863388	c21	Ireland	Europe	7	RF-1	11	RF-2
SRA Database	SRR14863387	c22	Ireland	Europe	7	RF-1	11	RF-2
SRA Database	SRR14863386	c23	Ireland	Europe	7	RF-1	13	RF-1
SRA Database	SRR14863384	c24	Ireland	Europe	7	RF-1	11	RF-2
SRA Database	SRR14863383	c25	Ireland	Europe	7	RF-1	10	RF-1
SRA Database	SRR14863382	c26	Ireland	Europe	7	RF-1	10	RF-1
SRA Database	SRR14863381	c28	Ireland	Europe	7	RF-1	12	RF-3
SRA Database	SRR14863380	c29	Ireland	Europe	7	RF-1	UNK	UNK
SRA Database	SRR19395014	c3	Ireland	Europe	7	RF-1	10	RF-1
SRA Database	SRR14863379	c30	Ireland	Europe	7	RF-1	UNK	UNK
SRA Database	SRR14863378	c31	Ireland	Europe	7	RF-1	11	RF-2
SRA Database	SRR14863377	c32	Ireland	Europe	7	RF-1	UNK	UNK
SRA Database	SRR14863376	c33	Ireland	Europe	7	RF-1	UNK	UNK
SRA Database	SRR14863375	c34	Ireland	Europe	7	RF-1	UNK	UNK
SRA Database	SRR19394976	c35	Ireland	Europe	7	RF-1	UNK	UNK
SRA Database	SRR19394975	c36	Ireland	Europe	7	RF-1	10	RF-1
SRA Database	SRR19394974	c37	Ireland	Europe	7	RF-1	11	RF-2
SRA Database	SRR19394973	c38	Ireland	Europe	7	RF-1	UNK	UNK
SRA Database	SRR19394972	c39	Ireland	Europe	7	RF-1	10	RF-1
SRA Database	SRR14863369	c4	Ireland	Europe	7	RF-1	12	RF-3
SRA Database	SRR14863373	c40	Ireland	Europe	7	RF-1	9	RF-3
SRA Database	SRR14863372	c41	Ireland	Europe	7	RF-1	UNK	UNK
SRA Database	SRR14863371	c42	Ireland	Europe	7	RF-1	9	RF-3
SRA Database	SRR14863370	c43	Ireland	Europe	7	RF-1	11	RF-2
SRA Database	SRR14863368	c5	Ireland	Europe	7	RF-1	10	RF-1
SRA Database	SRR19394988	c6	Ireland	Europe	7	RF-1	11	RF-2
SRA Database	SRR19394987	c7	Ireland	Europe	7	RF-1	UNK	UNK
SRA Database	SRR19394986	c8	Ireland	Europe	7	RF-1	12	RF-3
SRA Database	SRR14863367	c9	Ireland	Europe	7	RF-1	12	RF-3
SRA Database	SRR19394971	CIT	Ireland	Europe	7	RF-1	11	RF-2
SRA Database	SRR19394970	CITP	Ireland	Europe	7	RF-1	11	RF-2
SRA Database	SRR5413272	FDAARGOS_305	USA	North America	UNK	UNK	10	RF-1
SRA Database	SRR15101044	GT-9	India	Asia	7	RF-1	11	RF-2
SRA Database	SRR14335547	MAP 001	USA	North America	7	RF-1	10	RF-1
SRA Database	SRR14335546	MAP 003	USA	North America	7	RF-1	10	RF-1
SRA Database	SRR14335535	MAP 017	USA	North America	10	RF-1	9	RF-3
SRA Database	SRR14335524	MAP 071	USA	North America	7	RF-1	12	RF-3
SRA Database	SRR14335513	MAP 120	USA	North America	7	RF-1	10	RF-1
SRA Database	SRR14335502	MAP 122	USA	North America	7	RF-1	10	RF-1
SRA Database	SRR14335491	MAP 123	USA	North America	7	RF-1	10	RF-1
SRA Database	SRR14335480	MAP 127	USA	North America	7	RF-1	10	RF-1
SRA Database	SRR14335472	MAP 128	USA	North America	7	RF-1	11	RF-2
SRA Database	SRR14335471	MAP 130	USA	North America	7	RF-1	10	RF-1
SRA Database	SRR14335545	MAP 131	USA	North America	7	RF-1	10	RF-1
SRA Database	SRR14335544	MAP 132	USA	North America	7	RF-1	10	RF-1
SRA Database	SRR14335543	MAP 133	USA	North America	UNK	UNK	13	RF-1
SRA Database	SRR14335542	MAP 134	USA	North America	UNK	UNK	14	RF-2
SRA Database	SRR14335541	MAP 135	USA	North America	7	RF-1	10	RF-1
SRA Database	SRR14335540	MAP 136	USA	North America	7	RF-1	9	RF-3
SRA Database	SRR14335539	MAP 137	USA	North America	7	RF-1	10	RF-1
SRA Database	SRR14335538	MAP 145	USA	North America	7	RF-1	10	RF-1
SRA Database	SRR14335537	MAP 146	USA	North America	7	RF-1	10	RF-1
SRA Database	SRR14335536	MAP 147	USA	North America	7	RF-1	10	RF-1
SRA Database	SRR14335534	MAP 148	USA	North America	7	RF-1	10	RF-1
SRA Database	SRR14335533	MAP 149	USA	North America	7	RF-1	10	RF-1
SRA Database	SRR14335532	MAP 172	USA	North America	7	RF-1	9	RF-3
SRA Database	SRR14335531	MAP 173	USA	North America	7	RF-1	9	RF-3
SRA Database	SRR14335530	MAP 174	USA	North America	7	RF-1	9	RF-3
SRA Database	SRR14335529	MAP 175	USA	North America	7	RF-1	9	RF-3
SRA Database	SRR14335528	MAP 176	USA	North America	7	RF-1	9	RF-3
SRA Database	SRR14335527	MAP 177	USA	North America	7	RF-1	9	RF-3
SRA Database	SRR14335526	MAP 178	USA	North America	7	RF-1	9	RF-3
SRA Database	SRR14335525	MAP 186	USA	North America	7	RF-1	11	RF-2
SRA Database	SRR14335523	MAP 199	USA	North America	7	RF-1	10	RF-1
SRA Database	SRR14335522	MAP 237	USA	North America	7	RF-1	10	RF-1
SRA Database	SRR14335521	MAP 238	USA	North America	7	RF-1	10	RF-1
SRA Database	SRR14335520	MAP 239	USA	North America	7	RF-1	10	RF-1
SRA Database	SRR14335519	MAP 240	USA	North America	7	RF-1	10	RF-1
SRA Database	SRR14335518	MAP 313	USA	North America	14	RF-2	13	RF-1
SRA Database	SRR14335517	MAP 321	USA	North America	7	RF-1	10	RF-1
SRA Database	SRR14335516	MAP 331	USA	North America	7	RF-1	9	RF-3
SRA Database	SRR14335515	MAP 332	USA	North America	7	RF-1	10	RF-1
SRA Database	SRR14335514	MAP 333	USA	North America	7	RF-1	10	RF-1
SRA Database	SRR14335512	MAP 335	USA	North America	UNK	UNK	12	RF-3
SRA Database	SRR14335511	MAP 336	USA	North America	UNK	UNK	13	RF-1
SRA Database	SRR14335510	MAP 337	USA	North America	UNK	UNK	12	RF-3
SRA Database	SRR14335509	MAP 339	USA	North America	7	RF-1	10	RF-1
SRA Database	SRR14335508	MAP 340	USA	North America	7	RF-1	10	RF-1
SRA Database	SRR14335507	MAP 341	USA	North America	7	RF-1	12	RF-3
SRA Database	SRR14335506	MAP 353	USA	North America	11	RF-2	11	RF-2
SRA Database	SRR14335505	MAP 355	USA	North America	11	RF-2	12	RF-3
SRA Database	SRR14335504	MAP 356	USA	North America	11	RF-2	11	RF-2
SRA Database	SRR14335503	MAP 357	USA	North America	10	RF-1	9	RF-3
SRA Database	SRR14335501	MAP 358	USA	North America	11	RF-2	12	RF-3
SRA Database	SRR14335500	MAP 388	USA	North America	7	RF-1	9	RF-3
SRA Database	SRR14335499	MAP 425	USA	North America	7	RF-1	10	RF-1
SRA Database	SRR14335498	MAP 435	USA	North America	7	RF-1	10	RF-1
SRA Database	SRR14335497	MAP 460	USA	North America	7	RF-1	9	RF-3
SRA Database	SRR14335496	MAP 469	USA	North America	UNK	UNK	13	RF-1
SRA Database	SRR14335495	MAP 470	USA	North America	UNK	UNK	13	RF-1
SRA Database	SRR14335494	MAP 486	USA	North America	7	RF-1	10	RF-1
SRA Database	SRR14335493	MAP 494	USA	North America	UNK	UNK	13	RF-1
SRA Database	SRR14335492	MAP 519	USA	North America	7	RF-1	9	RF-3
SRA Database	SRR14335490	MAP 520	USA	North America	7	RF-1	9	RF-3
SRA Database	SRR14335489	MAP 521	USA	North America	7	RF-1	9	RF-3
SRA Database	SRR14335488	MAP 522	USA	North America	7	RF-1	9	RF-3
SRA Database	SRR14335487	MAP 523	USA	North America	7	RF-1	9	RF-3
SRA Database	SRR14335486	MAP 562	USA	North America	7	RF-1	10	RF-1
SRA Database	SRR14335485	MAP 565	USA	North America	7	RF-1	9	RF-3
SRA Database	SRR14335484	MAP 573	USA	North America	7	RF-1	9	RF-3
SRA Database	SRR14335483	MAP 576	USA	North America	7	RF-1	10	RF-1
SRA Database	SRR14335482	MAP 579	USA	North America	7	RF-1	9	RF-3
SRA Database	SRR14335481	MAP 585	USA	North America	7	RF-1	9	RF-3
SRA Database	SRR14335479	MAP 603	USA	North America	7	RF-1	10	RF-1
SRA Database	SRR14335478	MAP 617	USA	North America	7	RF-1	9	RF-3
SRA Database	SRR14335477	MAP 618	USA	North America	7	RF-1	9	RF-3
SRA Database	SRR14335476	MAP 619	USA	North America	7	RF-1	9	RF-3
SRA Database	SRR14335475	MAP 620	USA	North America	7	RF-1	9	RF-3
SRA Database	SRR14335474	MAP 621	USA	North America	7	RF-1	9	RF-3
SRA Database	SRR14335473	MAP 622	USA	North America	7	RF-1	9	RF-3
SRA Database	SRR12237016	Map 907-K32	Argentina	South America	7	RF-1	10	RF-1
SRA Database	SRR12237017	Map L80	Argentina	South America	7	RF-1	11	RF-2
SRA Database	SRR22426156	Map LN20	Canada	North America	7	RF-1	10	RF-1
SRA Database	SRR5320599	MAP NL 89C	Canada	North America	7	RF-1	11	RF-2
SRA Database	SRR5320598	MAP NL 93B	Canada	North America	11	RF-2	11	RF-2
SRA Database	SRR5320597	MAP NL 95A	Canada	North America	10	RF-1	11	RF-2
SRA Database	SRR5320596	MAP NL 95B	Canada	North America	UNK	UNK	11	RF-2
SRA Database	SRR5320595	MAP NL 95E	Canada	North America	7	RF-1	11	RF-2
SRA Database	SRR5320594	MAP NL 96E	Canada	North America	12	RF-3	10	RF-1
SRA Database	SRR201793	MAP_CLIJ361	Australia	Oceania	9	RF-3	11	RF-2
SRA Database	SRR201790	MAP_CLIJ623	Australia	Oceania	19	RF-1	10	RF-1
SRA Database	SRR201791	MAP_CLIJ644	Australia	Oceania	7	RF-1	19	RF-1
SRA Database	SRR13395951	MAP004	USA	North America	7	RF-1	10	RF-1
SRA Database	SRR13395950	MAP007	USA	North America	7	RF-1	10	RF-1
SRA Database	SRR13395839	MAP008	USA	North America	7	RF-1	11	RF-2
SRA Database	SRR13395728	MAP009	USA	North America	7	RF-1	10	RF-1
SRA Database	SRR13396016	MAP010	USA	North America	UNK	UNK	10	RF-1
SRA Database	SRR13396006	MAP011	USA	North America	7	RF-1	10	RF-1
SRA Database	SRR13395995	MAP012	USA	North America	7	RF-1	11	RF-2
SRA Database	SRR13395984	MAP014	USA	North America	7	RF-1	12	RF-3
SRA Database	SRR13395973	MAP015	USA	North America	7	RF-1	10	RF-1
SRA Database	SRR13395962	MAP016	USA	North America	7	RF-1	10	RF-1
SRA Database	SRR13395949	MAP018	USA	North America	7	RF-1	9	RF-3
SRA Database	SRR13395938	MAP019	USA	North America	7	RF-1	10	RF-1
SRA Database	SRR13395927	MAP020	USA	North America	7	RF-1	11	RF-2
SRA Database	SRR13395916	MAP021	USA	North America	7	RF-1	10	RF-1
SRA Database	SRR13395905	MAP022	USA	North America	UNK	UNK	10	RF-1
SRA Database	SRR13395894	MAP023	USA	North America	7	RF-1	10	RF-1
SRA Database	SRR13395883	MAP025	USA	North America	7	RF-1	10	RF-1
SRA Database	SRR13395872	MAP028	USA	North America	7	RF-1	11	RF-2
SRA Database	SRR13395861	MAP029	USA	North America	7	RF-1	10	RF-1
SRA Database	SRR13395850	MAP030	USA	North America	7	RF-1	9	RF-3
SRA Database	SRR13395838	MAP032	USA	North America	7	RF-1	10	RF-1
SRA Database	SRR13395827	MAP033	USA	North America	7	RF-1	10	RF-1
SRA Database	SRR13395816	MAP050	USA	North America	7	RF-1	9	RF-3
SRA Database	SRR13395805	MAP051	USA	North America	7	RF-1	10	RF-1
SRA Database	SRR13395794	MAP054	USA	North America	7	RF-1	10	RF-1
SRA Database	SRR13395783	MAP055	USA	North America	7	RF-1	11	RF-2
SRA Database	SRR13395772	MAP058	USA	North America	7	RF-1	11	RF-2
SRA Database	SRR13395761	MAP059	USA	North America	7	RF-1	11	RF-2
SRA Database	SRR13395750	MAP060	USA	North America	7	RF-1	9	RF-3
SRA Database	SRR13395739	MAP061	USA	North America	7	RF-1	10	RF-1
SRA Database	SRR13395727	MAP066	USA	North America	7	RF-1	10	RF-1
SRA Database	SRR13396033	MAP082	USA	North America	7	RF-1	10	RF-1
SRA Database	SRR13396024	MAP083	USA	North America	7	RF-1	10	RF-1
SRA Database	SRR13396023	MAP086	USA	North America	7	RF-1	11	RF-2
SRA Database	SRR13396022	MAP087	USA	North America	7	RF-1	10	RF-1
SRA Database	SRR13396021	MAP091	USA	North America	7	RF-1	10	RF-1
SRA Database	SRR13396020	MAP092	USA	North America	8	RF-2	11	RF-2
SRA Database	SRR13396019	MAP094	USA	North America	UNK	UNK	11	RF-2
SRA Database	SRR13396018	MAP097	USA	North America	7	RF-1	10	RF-1
SRA Database	SRR17460194	Map1	France	Europe	7	RF-1	9	RF-3
SRA Database	SRR13396017	MAP102	USA	North America	7	RF-1	10	RF-1
SRA Database	SRR11839016	MAP-102	Australia	Oceania	7	RF-1	UNK	UNK
SRA Database	SRR11839015	MAP-106	Australia	Oceania	13	RF-1	11	RF-2
SRA Database	SRR13396015	MAP107	USA	North America	7	RF-1	10	RF-1
SRA Database	SRR13396014	MAP108	USA	North America	7	RF-1	10	RF-1
SRA Database	SRR11839093	MAP-108	Australia	Oceania	UNK	UNK	UNK	UNK
SRA Database	SRR13395717	MAP109	USA	North America	7	RF-1	10	RF-1
SRA Database	SRR13396013	MAP110	USA	North America	7	RF-1	10	RF-1
SRA Database	SRR13396012	MAP111	USA	North America	7	RF-1	11	RF-2
SRA Database	SRR13396011	MAP112	USA	North America	7	RF-1	10	RF-1
SRA Database	SRR11839082	MAP-112	Australia	Oceania	12	RF-3	10	RF-1
SRA Database	SRR13396010	MAP113	USA	North America	7	RF-1	10	RF-1
SRA Database	SRR11839071	MAP-113	Australia	Oceania	13	RF-1	13	RF-1
SRA Database	SRR11839060	MAP-114	Australia	Oceania	12	RF-3	12	RF-3
SRA Database	SRR11839027	MAP-118	Australia	Oceania	7	RF-1	11	RF-2
SRA Database	SRR13396009	MAP119	USA	North America	7	RF-1	11	RF-2
SRA Database	SRR11839003	MAP-120	Australia	Oceania	7	RF-1	10	RF-1
SRA Database	SRR13396008	MAP121	USA	North America	7	RF-1	10	RF-1
SRA Database	SRR11838992	MAP-121	France	Europe	UNK	UNK	9	RF-3
SRA Database	SRR11838981	MAP-122	Australia	Oceania	7	RF-1	10	RF-1
SRA Database	SRR11838970	MAP-123	Australia	Oceania	11	RF-2	9	RF-3
SRA Database	SRR13396007	MAP124	USA	North America	7	RF-1	10	RF-1
SRA Database	SRR11838959	MAP-125	Australia	Oceania	UNK	UNK	12	RF-3
SRA Database	SRR13396005	MAP126	USA	North America	7	RF-1	10	RF-1
SRA Database	SRR11838948	MAP-127	Australia	Oceania	14	RF-2	11	RF-2
SRA Database	SRR11838937	MAP-128	Australia	Oceania	7	RF-1	13	RF-1
SRA Database	SRR11838926	MAP-129	Australia	Oceania	13	RF-1	11	RF-2
SRA Database	SRR11839145	MAP-131	Australia	Oceania	7	RF-1	11	RF-2
SRA Database	SRR11839133	MAP-132	Australia	Oceania	18	RF-3	9	RF-3
SRA Database	SRR11839122	MAP-134	Australia	Oceania	7	RF-1	13	RF-1
SRA Database	SRR11839111	MAP-135	Australia	Oceania	7	RF-1	12	RF-3
SRA Database	SRR11839100	MAP-138	Australia	Oceania	15	RF-3	13	RF-1
SRA Database	SRR13396004	MAP139	USA	North America	7	RF-1	11	RF-2
SRA Database	SRR17460193	Map139	France	Europe	UNK	UNK	12	RF-3
SRA Database	SRR11839099	MAP-139	Australia	Oceania	12	RF-3	10	RF-1
SRA Database	SRR17460192	Map14	France	Europe	7	RF-1	10	RF-1
SRA Database	SRR17460191	Map140	France	Europe	7	RF-1	11	RF-2
SRA Database	SRR11839098	MAP-140	Australia	Oceania	7	RF-1	10	RF-1
SRA Database	SRR11839097	MAP-141	Australia	Oceania	7	RF-1	10	RF-1
SRA Database	SRR13396003	MAP142	USA	North America	8	RF-2	10	RF-1
SRA Database	SRR11839096	MAP-142	Australia	Oceania	7	RF-1	13	RF-1
SRA Database	SRR13396002	MAP143	USA	North America	7	RF-1	12	RF-3
SRA Database	SRR11839095	MAP-143	Australia	Oceania	11	RF-2	11	RF-2
SRA Database	SRR13396001	MAP144	USA	North America	7	RF-1	13	RF-1
SRA Database	SRR11839094	MAP-144	Australia	Oceania	7	RF-1	10	RF-1
SRA Database	SRR11839092	MAP-147	Australia	Oceania	7	RF-1	11	RF-2
SRA Database	SRR11839091	MAP-148	Australia	Oceania	UNK	UNK	13	RF-1
SRA Database	SRR11839090	MAP-149	Australia	Oceania	UNK	UNK	10	RF-1
SRA Database	SRR13396000	MAP150	USA	North America	7	RF-1	11	RF-2
SRA Database	SRR11839089	MAP-150	Australia	Oceania	10	RF-1	9	RF-3
SRA Database	SRR13395999	MAP151	USA	North America	7	RF-1	11	RF-2
SRA Database	SRR13395998	MAP152	USA	North America	7	RF-1	11	RF-2
SRA Database	SRR11839088	MAP-152	Australia	Oceania	14	RF-2	10	RF-1
SRA Database	SRR11839087	MAP-153	Australia	Oceania	7	RF-1	10	RF-1
SRA Database	SRR13395997	MAP154	USA	North America	7	RF-1	11	RF-2
SRA Database	SRR11839086	MAP-154	Australia	Oceania	9	RF-3	10	RF-1
SRA Database	SRR13395996	MAP155	USA	North America	7	RF-1	11	RF-2
SRA Database	SRR11839085	MAP-155	Australia	Oceania	7	RF-1	10	RF-1
SRA Database	SRR13395994	MAP156	USA	North America	7	RF-1	11	RF-2
SRA Database	SRR11839084	MAP-156	Australia	Oceania	12	RF-3	9	RF-3
SRA Database	SRR11839083	MAP-157	Australia	Oceania	7	RF-1	12	RF-3
SRA Database	SRR13395993	MAP158	USA	North America	7	RF-1	11	RF-2
SRA Database	SRR11839081	MAP-158	Australia	Oceania	UNK	UNK	11	RF-2
SRA Database	SRR13395992	MAP159	USA	North America	7	RF-1	12	RF-3
SRA Database	SRR17460190	Map159	France	Europe	7	RF-1	11	RF-2
SRA Database	SRR11839080	MAP-159	Australia	Oceania	7	RF-1	13	RF-1
SRA Database	SRR13395991	MAP160	USA	North America	7	RF-1	10	RF-1
SRA Database	SRR11839079	MAP-160	Australia	Oceania	7	RF-1	10	RF-1
SRA Database	SRR13395990	MAP161	USA	North America	7	RF-1	10	RF-1
SRA Database	SRR11839078	MAP-161	Australia	Oceania	7	RF-1	12	RF-3
SRA Database	SRR13395989	MAP162	USA	North America	UNK	UNK	9	RF-3
SRA Database	SRR11839077	MAP-162	Australia	Oceania	12	RF-3	10	RF-1
SRA Database	SRR13395988	MAP163	USA	North America	7	RF-1	10	RF-1
SRA Database	SRR11839076	MAP-163	Australia	Oceania	13	RF-1	11	RF-2
SRA Database	SRR11839075	MAP-164	Australia	Oceania	10	RF-1	10	RF-1
SRA Database	SRR13395987	MAP165	USA	North America	7	RF-1	11	RF-2
SRA Database	SRR11839074	MAP-165	Australia	Oceania	7	RF-1	9	RF-3
SRA Database	SRR13395986	MAP166	USA	North America	7	RF-1	11	RF-2
SRA Database	SRR11839073	MAP-166	Australia	Oceania	7	RF-1	10	RF-1
SRA Database	SRR13395985	MAP167	USA	North America	7	RF-1	11	RF-2
SRA Database	SRR11839072	MAP-167	Australia	Oceania	7	RF-1	11	RF-2
SRA Database	SRR13395983	MAP168	USA	North America	7	RF-1	10	RF-1
SRA Database	SRR13395982	MAP169	USA	North America	7	RF-1	11	RF-2
SRA Database	SRR11839070	MAP-169	Australia	Oceania	11	RF-2	9	RF-3
SRA Database	SRR11839054	MAP-170	Australia	Oceania	7	RF-1	10	RF-1
SRA Database	SRR11839069	MAP-170	Australia	Oceania	11	RF-2	9	RF-3
SRA Database	SRR13395981	MAP171	USA	North America	7	RF-1	10	RF-1
SRA Database	SRR11839053	MAP-171	Australia	Oceania	13	RF-1	10	RF-1
SRA Database	SRR11839068	MAP-171	Australia	Oceania	UNK	UNK	10	RF-1
SRA Database	SRR11839052	MAP-172	Australia	Oceania	17	RF-2	UNK	UNK
SRA Database	SRR11839067	MAP-172	Australia	Oceania	12	RF-3	9	RF-3
SRA Database	SRR11839051	MAP-174	France	Europe	7	RF-1	9	RF-3
SRA Database	SRR11839066	MAP-174	France	Europe	7	RF-1	11	RF-2
SRA Database	SRR11839050	MAP-175	France	Europe	7	RF-1	11	RF-2
SRA Database	SRR11839065	MAP-175	France	Europe	7	RF-1	11	RF-2
SRA Database	SRR11839048	MAP-176	France	Europe	7	RF-1	12	RF-3
SRA Database	SRR11839064	MAP-176	France	Europe	7	RF-1	9	RF-3
SRA Database	SRR13395980	MAP179	USA	North America	7	RF-1	11	RF-2
SRA Database	SRR13395979	MAP180	USA	North America	7	RF-1	10	RF-1
SRA Database	SRR13395978	MAP181	USA	North America	7	RF-1	11	RF-2
SRA Database	SRR13395977	MAP182	USA	North America	7	RF-1	10	RF-1
SRA Database	SRR13395976	MAP183	USA	North America	7	RF-1	10	RF-1
SRA Database	SRR13395975	MAP184	USA	North America	7	RF-1	10	RF-1
SRA Database	SRR13395974	MAP185	USA	North America	7	RF-1	10	RF-1
SRA Database	SRR13395972	MAP187	USA	North America	7	RF-1	10	RF-1
SRA Database	SRR17460189	Map187B	France	Europe	7	RF-1	11	RF-2
SRA Database	SRR13395971	MAP189	USA	North America	7	RF-1	11	RF-2
SRA Database	SRR17460188	Map19	France	Europe	UNK	UNK	11	RF-2
SRA Database	SRR13395970	MAP190	USA	North America	7	RF-1	12	RF-3
SRA Database	SRR13395969	MAP191	USA	North America	7	RF-1	9	RF-3
SRA Database	SRR13395968	MAP193	USA	North America	7	RF-1	10	RF-1
SRA Database	SRR13395967	MAP194	USA	North America	7	RF-1	10	RF-1
SRA Database	SRR13395966	MAP195	USA	North America	7	RF-1	10	RF-1
SRA Database	SRR13395965	MAP196	USA	North America	7	RF-1	10	RF-1
SRA Database	SRR13395964	MAP197	USA	North America	7	RF-1	10	RF-1
SRA Database	SRR13395963	MAP198	USA	North America	7	RF-1	9	RF-3
SRA Database	SRR13395961	MAP200	USA	North America	7	RF-1	10	RF-1
SRA Database	SRR13395960	MAP201	USA	North America	7	RF-1	10	RF-1
SRA Database	SRR13395959	MAP202	USA	North America	7	RF-1	10	RF-1
SRA Database	SRR11839047	MAP-202	Australia	Oceania	7	RF-1	10	RF-1
SRA Database	SRR11839063	MAP-202	Australia	Oceania	7	RF-1	12	RF-3
SRA Database	SRR11839046	MAP-203	Australia	Oceania	7	RF-1	10	RF-1
SRA Database	SRR11839062	MAP-203	Australia	Oceania	7	RF-1	11	RF-2
SRA Database	SRR13395958	MAP204	USA	North America	7	RF-1	12	RF-3
SRA Database	SRR11839045	MAP-204	Australia	Oceania	7	RF-1	11	RF-2
SRA Database	SRR11839061	MAP-204	Australia	Oceania	7	RF-1	12	RF-3
SRA Database	SRR13395957	MAP205	USA	North America	7	RF-1	12	RF-3
SRA Database	SRR11839044	MAP-205	Australia	Oceania	UNK	UNK	10	RF-1
SRA Database	SRR11839059	MAP-205	Australia	Oceania	7	RF-1	11	RF-2
SRA Database	SRR13395956	MAP206	USA	North America	8	RF-2	11	RF-2
SRA Database	SRR11839043	MAP-206	Australia	Oceania	7	RF-1	13	RF-1
SRA Database	SRR11839058	MAP-206	Australia	Oceania	16	RF-1	10	RF-1
SRA Database	SRR13395955	MAP207	USA	North America	7	RF-1	10	RF-1
SRA Database	SRR11839042	MAP-207	Australia	Oceania	11	RF-2	10	RF-1
SRA Database	SRR11839057	MAP-207	Australia	Oceania	10	RF-1	9	RF-3
SRA Database	SRR13395954	MAP208	USA	North America	7	RF-1	9	RF-3
SRA Database	SRR11839041	MAP-208	Australia	Oceania	7	RF-1	10	RF-1
SRA Database	SRR11839056	MAP-208	Australia	Oceania	13	RF-1	10	RF-1
SRA Database	SRR11839040	MAP-209	Australia	Oceania	7	RF-1	15	RF-3
SRA Database	SRR11839055	MAP-209	Australia	Oceania	13	RF-1	11	RF-2
SRA Database	SRR13395953	MAP210	USA	North America	7	RF-1	10	RF-1
SRA Database	SRR13395952	MAP211	USA	North America	7	RF-1	10	RF-1
SRA Database	SRR13395948	MAP213	USA	North America	7	RF-1	10	RF-1
SRA Database	SRR13395947	MAP214	USA	North America	7	RF-1	10	RF-1
SRA Database	SRR13395946	MAP215	USA	North America	7	RF-1	10	RF-1
SRA Database	SRR13395945	MAP216	USA	North America	7	RF-1	10	RF-1
SRA Database	SRR13395944	MAP217	USA	North America	7	RF-1	9	RF-3
SRA Database	SRR13395943	MAP220	USA	North America	7	RF-1	10	RF-1
SRA Database	SRR13395942	MAP221	USA	North America	7	RF-1	10	RF-1
SRA Database	SRR13395941	MAP222	USA	North America	7	RF-1	10	RF-1
SRA Database	SRR13395940	MAP223	USA	North America	7	RF-1	10	RF-1
SRA Database	SRR13395939	MAP224	USA	North America	7	RF-1	10	RF-1
SRA Database	SRR13395937	MAP225	USA	North America	7	RF-1	10	RF-1
SRA Database	SRR11839039	MAP-225	Australia	Oceania	7	RF-1	12	RF-3
SRA Database	SRR13395936	MAP226	USA	North America	7	RF-1	10	RF-1
SRA Database	SRR11839037	MAP-226	Australia	Oceania	UNK	UNK	10	RF-1
SRA Database	SRR13395935	MAP227	USA	North America	7	RF-1	13	RF-1
SRA Database	SRR11839036	MAP-227	Australia	Oceania	UNK	UNK	11	RF-2
SRA Database	SRR13395934	MAP228	USA	North America	7	RF-1	11	RF-2
SRA Database	SRR11839035	MAP-228	Australia	Oceania	7	RF-1	11	RF-2
SRA Database	SRR11839034	MAP-229	Australia	Oceania	15	RF-3	10	RF-1
SRA Database	SRR13395933	MAP230	USA	North America	7	RF-1	11	RF-2
SRA Database	SRR11839033	MAP-230	Australia	Oceania	16	RF-1	13	RF-1
SRA Database	SRR11839032	MAP-233	Australia	Oceania	11	RF-2	10	RF-1
SRA Database	SRR11839031	MAP-235	Australia	Oceania	10	RF-1	10	RF-1
SRA Database	SRR13395932	MAP241	USA	North America	7	RF-1	11	RF-2
SRA Database	SRR11839030	MAP-241	Australia	Oceania	UNK	UNK	10	RF-1
SRA Database	SRR11839029	MAP-242	Australia	Oceania	13	RF-1	12	RF-3
SRA Database	SRR11839028	MAP-243	Australia	Oceania	UNK	UNK	12	RF-3
SRA Database	SRR11839026	MAP-244	Australia	Oceania	13	RF-1	11	RF-2
SRA Database	SRR11839025	MAP-245	Australia	Oceania	12	RF-3	10	RF-1
SRA Database	SRR11839024	MAP-246	Australia	Oceania	13	RF-1	10	RF-1
SRA Database	SRR11839023	MAP-247	Australia	Oceania	13	RF-1	12	RF-3
SRA Database	SRR11839022	MAP-249	Australia	Oceania	12	RF-3	10	RF-1
SRA Database	SRR11839021	MAP-250	Australia	Oceania	13	RF-1	12	RF-3
SRA Database	SRR11839020	MAP-251	Australia	Oceania	15	RF-3	11	RF-2
SRA Database	SRR11839019	MAP-252	Australia	Oceania	12	RF-3	10	RF-1
SRA Database	SRR11839018	MAP-253	Australia	Oceania	14	RF-2	10	RF-1
SRA Database	SRR11839017	MAP-254	Australia	Oceania	18	RF-3	11	RF-2
SRA Database	SRR11839013	MAP-271	Australia	Oceania	9	RF-3	11	RF-2
SRA Database	SRR11839012	MAP-273	Australia	Oceania	9	RF-3	10	RF-1
SRA Database	SRR11839011	MAP-274	Australia	Oceania	9	RF-3	12	RF-3
SRA Database	SRR13395931	MAP283	USA	North America	12	RF-3	10	RF-1
SRA Database	SRR13395930	MAP284	USA	North America	7	RF-1	10	RF-1
SRA Database	SRR13395929	MAP285	USA	North America	7	RF-1	10	RF-1
SRA Database	SRR13395928	MAP286	USA	North America	12	RF-3	12	RF-3
SRA Database	SRR13395926	MAP287	USA	North America	UNK	UNK	10	RF-1
SRA Database	SRR13395925	MAP288	USA	North America	7	RF-1	12	RF-3
SRA Database	SRR13395924	MAP289	USA	North America	13	RF-1	10	RF-1
SRA Database	SRR13395923	MAP290	USA	North America	7	RF-1	9	RF-3
SRA Database	SRR13395922	MAP291	USA	North America	7	RF-1	10	RF-1
SRA Database	SRR13395921	MAP292	USA	North America	7	RF-1	11	RF-2
SRA Database	SRR11839010	MAP-304	Australia	Oceania	7	RF-1	11	RF-2
SRA Database	SRR11839009	MAP-305	Australia	Oceania	7	RF-1	13	RF-1
SRA Database	SRR11839008	MAP-306	Australia	Oceania	9	RF-3	18	RF-3
SRA Database	SRR13395920	MAP307	USA	North America	7	RF-1	12	RF-3
SRA Database	SRR13395919	MAP308	USA	North America	7	RF-1	11	RF-2
SRA Database	SRR13395918	MAP312	USA	North America	7	RF-1	12	RF-3
SRA Database	SRR13395917	MAP319	USA	North America	7	RF-1	10	RF-1
SRA Database	SRR13395915	MAP320	USA	North America	7	RF-1	10	RF-1
SRA Database	SRR11839007	MAP-320	Australia	Oceania	15	RF-3	12	RF-3
SRA Database	SRR11839006	MAP-322	Australia	Oceania	12	RF-3	10	RF-1
SRA Database	SRR11839005	MAP-323	Australia	Oceania	UNK	UNK	11	RF-2
SRA Database	SRR13395914	MAP324	USA	North America	7	RF-1	13	RF-1
SRA Database	SRR11839004	MAP-324	Australia	Oceania	9	RF-3	14	RF-2
SRA Database	SRR13395913	MAP327	USA	North America	7	RF-1	11	RF-2
SRA Database	SRR11839002	MAP-327	Australia	Oceania	9	RF-3	13	RF-1
SRA Database	SRR11839001	MAP-328	Australia	Oceania	9	RF-3	16	RF-1
SRA Database	SRR13395912	MAP329	USA	North America	UNK	UNK	10	RF-1
SRA Database	SRR11839000	MAP-330	Australia	Oceania	9	RF-3	13	RF-1
SRA Database	SRR11838999	MAP-332	Australia	Oceania	13	RF-1	10	RF-1
SRA Database	SRR11838998	MAP-333	Australia	Oceania	UNK	UNK	11	RF-2
SRA Database	SRR13395911	MAP334	USA	North America	7	RF-1	11	RF-2
SRA Database	SRR13395910	MAP338	USA	North America	7	RF-1	11	RF-2
SRA Database	SRR11838997	MAP-339	Australia	Oceania	8	RF-2	11	RF-2
SRA Database	SRR11838996	MAP-340	Australia	Oceania	8	RF-2	12	RF-3
SRA Database	SRR11838995	MAP-341	Australia	Oceania	8	RF-2	10	RF-1
SRA Database	SRR13395909	MAP342	USA	North America	7	RF-1	10	RF-1
SRA Database	SRR11838994	MAP-342	Australia	Oceania	8	RF-2	12	RF-3
SRA Database	SRR13395908	MAP343	USA	North America	UNK	UNK	10	RF-1
SRA Database	SRR13395907	MAP344	USA	North America	UNK	UNK	9	RF-3
SRA Database	SRR13395906	MAP345	USA	North America	UNK	UNK	10	RF-1
SRA Database	SRR13395904	MAP346	USA	North America	7	RF-1	12	RF-3
SRA Database	SRR11838993	MAP-346	Australia	Oceania	UNK	UNK	10	RF-1
SRA Database	SRR13395903	MAP347	USA	North America	21	RF-3	10	RF-1
SRA Database	SRR11838991	MAP-347	Australia	Oceania	UNK	UNK	11	RF-2
SRA Database	SRR11838990	MAP-348	Australia	Oceania	8	RF-2	10	RF-1
SRA Database	SRR13395902	MAP349	USA	North America	7	RF-1	9	RF-3
SRA Database	SRR11838989	MAP-349	Australia	Oceania	9	RF-3	14	RF-2
SRA Database	SRR13395901	MAP350	USA	North America	7	RF-1	9	RF-3
SRA Database	SRR11838988	MAP-350	Australia	Oceania	7	RF-1	10	RF-1
SRA Database	SRR13395900	MAP351	USA	North America	7	RF-1	9	RF-3
SRA Database	SRR11838987	MAP-351	Australia	Oceania	9	RF-3	12	RF-3
SRA Database	SRR13395899	MAP352	USA	North America	UNK	UNK	10	RF-1
SRA Database	SRR11838986	MAP-353	Australia	Oceania	17	RF-2	11	RF-2
SRA Database	SRR13395898	MAP359	USA	North America	7	RF-1	10	RF-1
SRA Database	SRR13395897	MAP362	USA	North America	UNK	UNK	9	RF-3
SRA Database	SRR11838985	MAP-372	Australia	Oceania	UNK	UNK	11	RF-2
SRA Database	SRR13395896	MAP374	USA	North America	7	RF-1	9	RF-3
SRA Database	SRR13395895	MAP376	USA	North America	7	RF-1	9	RF-3
SRA Database	SRR13395893	MAP378	USA	North America	7	RF-1	9	RF-3
SRA Database	SRR17460187	Map38	France	Europe	7	RF-1	UNK	UNK
SRA Database	SRR13395892	MAP380	USA	North America	7	RF-1	9	RF-3
SRA Database	SRR13395891	MAP381	USA	North America	7	RF-1	9	RF-3
SRA Database	SRR13395890	MAP383	USA	North America	11	RF-2	13	RF-1
SRA Database	SRR13395889	MAP384	USA	North America	UNK	UNK	11	RF-2
SRA Database	SRR13395888	MAP387	USA	North America	7	RF-1	9	RF-3
SRA Database	SRR13395887	MAP391	USA	North America	14	RF-2	11	RF-2
SRA Database	SRR13395886	MAP392	USA	North America	UNK	UNK	11	RF-2
SRA Database	SRR13395885	MAP393	USA	North America	7	RF-1	10	RF-1
SRA Database	SRR13395884	MAP394	USA	North America	7	RF-1	9	RF-3
SRA Database	SRR13395882	MAP396	USA	North America	7	RF-1	9	RF-3
SRA Database	SRR13395881	MAP398	USA	North America	7	RF-1	10	RF-1
SRA Database	SRR17460186	Map40	France	Europe	7	RF-1	12	RF-3
SRA Database	SRR13395880	MAP401	USA	North America	7	RF-1	9	RF-3
SRA Database	SRR13395879	MAP402	USA	North America	7	RF-1	9	RF-3
SRA Database	SRR11838984	MAP-403	Australia	Oceania	UNK	UNK	10	RF-1
SRA Database	SRR13395878	MAP404	USA	North America	7	RF-1	9	RF-3
SRA Database	SRR11838983	MAP-404	Australia	Oceania	UNK	UNK	10	RF-1
SRA Database	SRR13395877	MAP407	USA	North America	7	RF-1	9	RF-3
SRA Database	SRR11838982	MAP-407	Australia	Oceania	7	RF-1	14	RF-2
SRA Database	SRR13395876	MAP408	USA	North America	7	RF-1	10	RF-1
SRA Database	SRR11838980	MAP-408	Australia	Oceania	7	RF-1	10	RF-1
SRA Database	SRR13395875	MAP409	USA	North America	7	RF-1	9	RF-3
SRA Database	SRR11838979	MAP-409	Australia	Oceania	14	RF-2	10	RF-1
SRA Database	SRR11838978	MAP-411	Australia	Oceania	12	RF-3	10	RF-1
SRA Database	SRR11838977	MAP-413	Australia	Oceania	11	RF-2	10	RF-1
SRA Database	SRR11838976	MAP-414	Australia	Oceania	9	RF-3	14	RF-2
SRA Database	SRR13395874	MAP415	USA	North America	8	RF-2	9	RF-3
SRA Database	SRR11838975	MAP-415	Australia	Oceania	UNK	UNK	9	RF-3
SRA Database	SRR11838974	MAP-416	Australia	Oceania	7	RF-1	10	RF-1
SRA Database	SRR11838973	MAP-417	Australia	Oceania	12	RF-3	10	RF-1
SRA Database	SRR13395873	MAP418	USA	North America	7	RF-1	9	RF-3
SRA Database	SRR11838972	MAP-418	Australia	Oceania	7	RF-1	9	RF-3
SRA Database	SRR11838971	MAP-419	Australia	Oceania	13	RF-1	10	RF-1
SRA Database	SRR11838969	MAP-420	Australia	Oceania	7	RF-1	16	RF-1
SRA Database	SRR13395871	MAP422	USA	North America	7	RF-1	11	RF-2
SRA Database	SRR11838968	MAP-422	Australia	Oceania	7	RF-1	11	RF-2
SRA Database	SRR13395870	MAP423	USA	North America	7	RF-1	9	RF-3
SRA Database	SRR11838967	MAP-423	Australia	Oceania	11	RF-2	10	RF-1
SRA Database	SRR13395869	MAP424	USA	North America	7	RF-1	9	RF-3
SRA Database	SRR11838966	MAP-424	Australia	Oceania	7	RF-1	10	RF-1
SRA Database	SRR11838965	MAP-425	Australia	Oceania	7	RF-1	10	RF-1
SRA Database	SRR11838964	MAP-426	Australia	Oceania	7	RF-1	11	RF-2
SRA Database	SRR11838963	MAP-428	Australia	Oceania	15	RF-3	10	RF-1
SRA Database	SRR13395868	MAP429	USA	North America	7	RF-1	9	RF-3
SRA Database	SRR11838962	MAP-429	Australia	Oceania	7	RF-1	10	RF-1
SRA Database	SRR11838961	MAP-431	Australia	Oceania	UNK	UNK	9	RF-3
SRA Database	SRR11838960	MAP-434	Australia	Oceania	18	RF-3	10	RF-1
SRA Database	SRR11838958	MAP-435	Australia	Oceania	UNK	UNK	13	RF-1
SRA Database	SRR13395867	MAP436	USA	North America	7	RF-1	9	RF-3
SRA Database	SRR11838957	MAP-436	Australia	Oceania	13	RF-1	10	RF-1
SRA Database	SRR13395866	MAP437	USA	North America	7	RF-1	9	RF-3
SRA Database	SRR13395865	MAP438	USA	North America	7	RF-1	9	RF-3
SRA Database	SRR11838956	MAP-438	Australia	Oceania	7	RF-1	14	RF-2
SRA Database	SRR13395864	MAP439	USA	North America	7	RF-1	9	RF-3
SRA Database	SRR11838955	MAP-439	Australia	Oceania	UNK	UNK	12	RF-3
SRA Database	SRR13395863	MAP440	USA	North America	7	RF-1	9	RF-3
SRA Database	SRR11838954	MAP-440	Australia	Oceania	7	RF-1	10	RF-1
SRA Database	SRR13395862	MAP442	USA	North America	7	RF-1	9	RF-3
SRA Database	SRR11838953	MAP-442	Australia	Oceania	UNK	UNK	11	RF-2
SRA Database	SRR13395860	MAP443	USA	North America	7	RF-1	9	RF-3
SRA Database	SRR11838952	MAP-443	Australia	Oceania	UNK	UNK	10	RF-1
SRA Database	SRR11838951	MAP-444	Australia	Oceania	UNK	UNK	9	RF-3
SRA Database	SRR11838950	MAP-445	Australia	Oceania	12	RF-3	10	RF-1
SRA Database	SRR13395859	MAP450	USA	North America	7	RF-1	9	RF-3
SRA Database	SRR13395858	MAP452	USA	North America	7	RF-1	9	RF-3
SRA Database	SRR13395857	MAP453	USA	North America	7	RF-1	10	RF-1
SRA Database	SRR13395856	MAP454	USA	North America	7	RF-1	9	RF-3
SRA Database	SRR13395855	MAP455	USA	North America	7	RF-1	9	RF-3
SRA Database	SRR13395854	MAP456	USA	North America	7	RF-1	9	RF-3
SRA Database	SRR13395853	MAP457	USA	North America	7	RF-1	10	RF-1
SRA Database	SRR13395852	MAP458	USA	North America	7	RF-1	9	RF-3
SRA Database	SRR13395851	MAP459	USA	North America	7	RF-1	9	RF-3
SRA Database	SRR13395849	MAP461	USA	North America	7	RF-1	10	RF-1
SRA Database	SRR11838949	MAP-461	Australia	Oceania	7	RF-1	13	RF-1
SRA Database	SRR13395848	MAP464	USA	North America	7	RF-1	9	RF-3
SRA Database	SRR13395847	MAP465	USA	North America	7	RF-1	9	RF-3
SRA Database	SRR13395846	MAP471	USA	North America	7	RF-1	9	RF-3
SRA Database	SRR13395845	MAP473	USA	North America	7	RF-1	9	RF-3
SRA Database	SRR13395844	MAP474	USA	North America	7	RF-1	9	RF-3
SRA Database	SRR13395843	MAP475	USA	North America	7	RF-1	9	RF-3
SRA Database	SRR13395842	MAP476	USA	North America	7	RF-1	9	RF-3
SRA Database	SRR13395841	MAP477	USA	North America	7	RF-1	9	RF-3
SRA Database	SRR13395840	MAP478	USA	North America	7	RF-1	9	RF-3
SRA Database	SRR13395837	MAP479	USA	North America	7	RF-1	9	RF-3
SRA Database	SRR13395836	MAP480	USA	North America	7	RF-1	9	RF-3
SRA Database	SRR13395835	MAP481	USA	North America	7	RF-1	9	RF-3
SRA Database	SRR13395834	MAP482	USA	North America	7	RF-1	9	RF-3
SRA Database	SRR13395833	MAP483	USA	North America	7	RF-1	9	RF-3
SRA Database	SRR13395832	MAP484	USA	North America	7	RF-1	9	RF-3
SRA Database	SRR13395831	MAP485	USA	North America	7	RF-1	9	RF-3
SRA Database	SRR13395830	MAP487	USA	North America	13	RF-1	10	RF-1
SRA Database	SRR13395829	MAP488	USA	North America	7	RF-1	9	RF-3
SRA Database	SRR13395828	MAP489	USA	North America	7	RF-1	12	RF-3
SRA Database	SRR13395826	MAP490	USA	North America	7	RF-1	10	RF-1
SRA Database	SRR13395825	MAP491	USA	North America	7	RF-1	10	RF-1
SRA Database	SRR13395824	MAP492	USA	North America	7	RF-1	9	RF-3
SRA Database	SRR13395823	MAP493	USA	North America	7	RF-1	9	RF-3
SRA Database	SRR13395822	MAP495	USA	North America	7	RF-1	9	RF-3
SRA Database	SRR13395821	MAP496	USA	North America	7	RF-1	9	RF-3
SRA Database	SRR13395820	MAP497	USA	North America	7	RF-1	9	RF-3
SRA Database	SRR13395819	MAP498	USA	North America	7	RF-1	9	RF-3
SRA Database	SRR13395818	MAP499	USA	North America	7	RF-1	9	RF-3
SRA Database	SRR13395817	MAP500	USA	North America	7	RF-1	9	RF-3
SRA Database	SRR13395815	MAP501	USA	North America	7	RF-1	10	RF-1
SRA Database	SRR13395814	MAP502	USA	North America	7	RF-1	9	RF-3
SRA Database	SRR13395813	MAP503	USA	North America	7	RF-1	9	RF-3
SRA Database	SRR13395812	MAP504	USA	North America	7	RF-1	9	RF-3
SRA Database	SRR13395811	MAP505	USA	North America	7	RF-1	9	RF-3
SRA Database	SRR13395810	MAP506	USA	North America	7	RF-1	9	RF-3
SRA Database	SRR11838947	MAP-506	Australia	Oceania	7	RF-1	12	RF-3
SRA Database	SRR13395809	MAP507	USA	North America	7	RF-1	9	RF-3
SRA Database	SRR13395808	MAP508	USA	North America	7	RF-1	9	RF-3
SRA Database	SRR13395807	MAP509	USA	North America	7	RF-1	10	RF-1
SRA Database	SRR11838946	MAP-509	Australia	Oceania	7	RF-1	12	RF-3
SRA Database	SRR13395806	MAP510	USA	North America	7	RF-1	10	RF-1
SRA Database	SRR13395804	MAP511	USA	North America	7	RF-1	10	RF-1
SRA Database	SRR13395803	MAP512	USA	North America	7	RF-1	9	RF-3
SRA Database	SRR13395802	MAP513	USA	North America	7	RF-1	10	RF-1
SRA Database	SRR11838945	MAP-513	Australia	Oceania	7	RF-1	9	RF-3
SRA Database	SRR13395801	MAP514	USA	North America	7	RF-1	9	RF-3
SRA Database	SRR11838944	MAP-514	Australia	Oceania	9	RF-3	10	RF-1
SRA Database	SRR13395800	MAP515	USA	North America	7	RF-1	9	RF-3
SRA Database	SRR11838943	MAP-515	Australia	Oceania	10	RF-1	12	RF-3
SRA Database	SRR13395799	MAP516	USA	North America	7	RF-1	9	RF-3
SRA Database	SRR13395798	MAP517	USA	North America	8	RF-2	10	RF-1
SRA Database	SRR11838942	MAP-517	Australia	Oceania	9	RF-3	10	RF-1
SRA Database	SRR13395797	MAP518	USA	North America	7	RF-1	9	RF-3
SRA Database	SRR11838941	MAP-520	Australia	Oceania	7	RF-1	10	RF-1
SRA Database	SRR11838940	MAP-521	Australia	Oceania	7	RF-1	10	RF-1
SRA Database	SRR13395796	MAP524	USA	North America	7	RF-1	10	RF-1
SRA Database	SRR11838939	MAP-524	Australia	Oceania	7	RF-1	12	RF-3
SRA Database	SRR13395795	MAP525	USA	North America	7	RF-1	9	RF-3
SRA Database	SRR11838938	MAP-525	Australia	Oceania	UNK	UNK	11	RF-2
SRA Database	SRR13395793	MAP526	USA	North America	7	RF-1	9	RF-3
SRA Database	SRR11838936	MAP-526	Australia	Oceania	UNK	UNK	12	RF-3
SRA Database	SRR13395792	MAP527	USA	North America	7	RF-1	9	RF-3
SRA Database	SRR11838935	MAP-527	Australia	Oceania	12	RF-3	10	RF-1
SRA Database	SRR13395791	MAP528	USA	North America	7	RF-1	9	RF-3
SRA Database	SRR13395790	MAP529	USA	North America	7	RF-1	9	RF-3
SRA Database	SRR11838934	MAP-529	Australia	Oceania	7	RF-1	10	RF-1
SRA Database	SRR13395789	MAP531	USA	North America	7	RF-1	9	RF-3
SRA Database	SRR13395788	MAP532	USA	North America	7	RF-1	9	RF-3
SRA Database	SRR13395787	MAP533	USA	North America	7	RF-1	9	RF-3
SRA Database	SRR11838933	MAP-533	Australia	Oceania	7	RF-1	12	RF-3
SRA Database	SRR13395786	MAP534	USA	North America	7	RF-1	9	RF-3
SRA Database	SRR11838932	MAP-534	Australia	Oceania	7	RF-1	12	RF-3
SRA Database	SRR11838931	MAP-535	Australia	Oceania	7	RF-1	11	RF-2
SRA Database	SRR13395785	MAP536	USA	North America	7	RF-1	9	RF-3
SRA Database	SRR11838930	MAP-536	Australia	Oceania	7	RF-1	10	RF-1
SRA Database	SRR13395784	MAP537	USA	North America	7	RF-1	11	RF-2
SRA Database	SRR13395782	MAP538	USA	North America	7	RF-1	9	RF-3
SRA Database	SRR11838929	MAP-538	Australia	Oceania	7	RF-1	10	RF-1
SRA Database	SRR13395781	MAP539	USA	North America	7	RF-1	9	RF-3
SRA Database	SRR11838928	MAP-539	Australia	Oceania	7	RF-1	9	RF-3
SRA Database	SRR11838927	MAP-540	Australia	Oceania	7	RF-1	13	RF-1
SRA Database	SRR13395780	MAP541	USA	North America	7	RF-1	9	RF-3
SRA Database	SRR11838925	MAP-541	Australia	Oceania	7	RF-1	11	RF-2
SRA Database	SRR13395779	MAP542	USA	North America	7	RF-1	10	RF-1
SRA Database	SRR13395778	MAP543	USA	North America	7	RF-1	10	RF-1
SRA Database	SRR13395777	MAP544	USA	North America	7	RF-1	9	RF-3
SRA Database	SRR13395776	MAP545	USA	North America	7	RF-1	9	RF-3
SRA Database	SRR13395775	MAP546	USA	North America	7	RF-1	9	RF-3
SRA Database	SRR13395774	MAP547	USA	North America	7	RF-1	9	RF-3
SRA Database	SRR13395773	MAP548	USA	North America	7	RF-1	9	RF-3
SRA Database	SRR13395771	MAP549	USA	North America	7	RF-1	9	RF-3
SRA Database	SRR13395770	MAP550	USA	North America	7	RF-1	9	RF-3
SRA Database	SRR13395769	MAP551	USA	North America	7	RF-1	9	RF-3
SRA Database	SRR11838924	MAP-551	Australia	Oceania	UNK	UNK	9	RF-3
SRA Database	SRR13395768	MAP552	USA	North America	7	RF-1	9	RF-3
SRA Database	SRR11838923	MAP-552	Australia	Oceania	17	RF-2	9	RF-3
SRA Database	SRR13395767	MAP553	USA	North America	9	RF-3	11	RF-2
SRA Database	SRR13395766	MAP554	USA	North America	7	RF-1	9	RF-3
SRA Database	SRR11838922	MAP-554	Australia	Oceania	9	RF-3	11	RF-2
SRA Database	SRR13395765	MAP555	USA	North America	7	RF-1	9	RF-3
SRA Database	SRR11838921	MAP-555	Australia	Oceania	7	RF-1	14	RF-2
SRA Database	SRR13395764	MAP556	USA	North America	7	RF-1	9	RF-3
SRA Database	SRR11838920	MAP-556	Australia	Oceania	15	RF-3	9	RF-3
SRA Database	SRR13395763	MAP557	USA	North America	7	RF-1	9	RF-3
SRA Database	SRR11838919	MAP-557	Australia	Oceania	16	RF-1	9	RF-3
SRA Database	SRR13395762	MAP558	USA	North America	7	RF-1	9	RF-3
SRA Database	SRR11838918	MAP-558	Australia	Oceania	8	RF-2	12	RF-3
SRA Database	SRR13395760	MAP559	USA	North America	7	RF-1	9	RF-3
SRA Database	SRR11839147	MAP-559	Australia	Oceania	8	RF-2	12	RF-3
SRA Database	SRR13395759	MAP560	USA	North America	7	RF-1	9	RF-3
SRA Database	SRR11839146	MAP-560	Australia	Oceania	7	RF-1	11	RF-2
SRA Database	SRR11839144	MAP-561	Australia	Oceania	UNK	UNK	UNK	UNK
SRA Database	SRR11839143	MAP-562	Australia	Oceania	8	RF-2	12	RF-3
SRA Database	SRR13395758	MAP563	USA	North America	7	RF-1	9	RF-3
SRA Database	SRR13395757	MAP564	USA	North America	7	RF-1	9	RF-3
SRA Database	SRR11839142	MAP-564	Australia	Oceania	14	RF-2	12	RF-3
SRA Database	SRR13395756	MAP566	USA	North America	7	RF-1	9	RF-3
SRA Database	SRR13395755	MAP567	USA	North America	7	RF-1	9	RF-3
SRA Database	SRR11839141	MAP-567	Australia	Oceania	13	RF-1	12	RF-3
SRA Database	SRR13395754	MAP568	USA	North America	7	RF-1	9	RF-3
SRA Database	SRR11839140	MAP-568	Australia	Oceania	14	RF-2	13	RF-1
SRA Database	SRR13395753	MAP569	USA	North America	7	RF-1	9	RF-3
SRA Database	SRR13395752	MAP570	USA	North America	7	RF-1	9	RF-3
SRA Database	SRR11839139	MAP-570	Australia	Oceania	13	RF-1	15	RF-3
SRA Database	SRR13395751	MAP571	USA	North America	7	RF-1	9	RF-3
SRA Database	SRR11839138	MAP-571	Australia	Oceania	UNK	UNK	11	RF-2
SRA Database	SRR13395749	MAP572	USA	North America	7	RF-1	9	RF-3
SRA Database	SRR13395748	MAP574	USA	North America	7	RF-1	10	RF-1
SRA Database	SRR13395747	MAP575	USA	North America	7	RF-1	10	RF-1
SRA Database	SRR13395746	MAP577	USA	North America	7	RF-1	9	RF-3
SRA Database	SRR11839137	MAP-577	Australia	Oceania	16	RF-1	11	RF-2
SRA Database	SRR13395745	MAP578	USA	North America	7	RF-1	9	RF-3
SRA Database	SRR11839136	MAP-579	Australia	Oceania	14	RF-2	11	RF-2
SRA Database	SRR13395744	MAP580	USA	North America	7	RF-1	10	RF-1
SRA Database	SRR11839135	MAP-580	Australia	Oceania	11	RF-2	11	RF-2
SRA Database	SRR13395743	MAP581	USA	North America	7	RF-1	9	RF-3
SRA Database	SRR11839132	MAP-581	Australia	Oceania	11	RF-2	11	RF-2
SRA Database	SRR13395742	MAP582	USA	North America	7	RF-1	9	RF-3
SRA Database	SRR13395741	MAP583	USA	North America	7	RF-1	9	RF-3
SRA Database	SRR11839131	MAP-583	Australia	Oceania	13	RF-1	10	RF-1
SRA Database	SRR13395740	MAP584	USA	North America	7	RF-1	9	RF-3
SRA Database	SRR11839130	MAP-584	Australia	Oceania	12	RF-3	12	RF-3
SRA Database	SRR11839129	MAP-585	Australia	Oceania	16	RF-1	10	RF-1
SRA Database	SRR13395738	MAP586	USA	North America	7	RF-1	11	RF-2
SRA Database	SRR11839128	MAP-586	Australia	Oceania	15	RF-3	10	RF-1
SRA Database	SRR13395737	MAP587	USA	North America	7	RF-1	9	RF-3
SRA Database	SRR11839127	MAP-587	Australia	Oceania	15	RF-3	11	RF-2
SRA Database	SRR13395736	MAP588	USA	North America	7	RF-1	9	RF-3
SRA Database	SRR11839126	MAP-588	Australia	Oceania	UNK	UNK	11	RF-2
SRA Database	SRR11839125	MAP-589	Australia	Oceania	UNK	UNK	11	RF-2
SRA Database	SRR13395735	MAP590	USA	North America	7	RF-1	9	RF-3
SRA Database	SRR13395734	MAP591	USA	North America	7	RF-1	10	RF-1
SRA Database	SRR11839124	MAP-592	Australia	Oceania	18	RF-3	10	RF-1
SRA Database	SRR13395733	MAP593	USA	North America	7	RF-1	9	RF-3
SRA Database	SRR13395732	MAP594	USA	North America	7	RF-1	10	RF-1
SRA Database	SRR11839123	MAP-594	Australia	Oceania	11	RF-2	9	RF-3
SRA Database	SRR13395731	MAP595	USA	North America	7	RF-1	9	RF-3
SRA Database	SRR11839121	MAP-595	Australia	Oceania	15	RF-3	11	RF-2
SRA Database	SRR13395730	MAP596	USA	North America	7	RF-1	9	RF-3
SRA Database	SRR11839120	MAP-596	Australia	Oceania	7	RF-1	10	RF-1
SRA Database	SRR13395729	MAP597	USA	North America	7	RF-1	9	RF-3
SRA Database	SRR11839119	MAP-597	Australia	Oceania	11	RF-2	10	RF-1
SRA Database	SRR13395726	MAP598	USA	North America	7	RF-1	9	RF-3
SRA Database	SRR11839118	MAP-598	Australia	Oceania	9	RF-3	12	RF-3
SRA Database	SRR13395725	MAP599	USA	North America	7	RF-1	9	RF-3
SRA Database	SRR11839117	MAP-599	Australia	Oceania	7	RF-1	15	RF-3
SRA Database	SRR17460185	Map6	France	Europe	7	RF-1	13	RF-1
SRA Database	SRR13395724	MAP600	USA	North America	7	RF-1	9	RF-3
SRA Database	SRR13395723	MAP601	USA	North America	7	RF-1	9	RF-3
SRA Database	SRR13395722	MAP602	USA	North America	7	RF-1	10	RF-1
SRA Database	SRR11839116	MAP-602	Australia	Oceania	8	RF-2	10	RF-1
SRA Database	SRR13395721	MAP604	USA	North America	7	RF-1	10	RF-1
SRA Database	SRR13395720	MAP605	USA	North America	7	RF-1	9	RF-3
SRA Database	SRR13395719	MAP606	USA	North America	7	RF-1	9	RF-3
SRA Database	SRR13395718	MAP607	USA	North America	7	RF-1	10	RF-1
SRA Database	SRR11839115	MAP-607	Australia	Oceania	7	RF-1	11	RF-2
SRA Database	SRR13395716	MAP608	USA	North America	7	RF-1	9	RF-3
SRA Database	SRR11839114	MAP-608	Australia	Oceania	7	RF-1	12	RF-3
SRA Database	SRR13396032	MAP609	USA	North America	7	RF-1	11	RF-2
SRA Database	SRR11839113	MAP-609	Australia	Oceania	7	RF-1	10	RF-1
SRA Database	SRR13396031	MAP610	USA	North America	7	RF-1	10	RF-1
SRA Database	SRR11839112	MAP-610	Australia	Oceania	7	RF-1	12	RF-3
SRA Database	SRR13396030	MAP611	USA	North America	7	RF-1	9	RF-3
SRA Database	SRR11839110	MAP-611	Australia	Oceania	7	RF-1	11	RF-2
SRA Database	SRR13396029	MAP612	USA	North America	7	RF-1	9	RF-3
SRA Database	SRR11839109	MAP-612	Australia	Oceania	9	RF-3	13	RF-1
SRA Database	SRR13396028	MAP613	USA	North America	7	RF-1	10	RF-1
SRA Database	SRR11839108	MAP-613	Australia	Oceania	10	RF-1	14	RF-2
SRA Database	SRR13396027	MAP614	USA	North America	7	RF-1	9	RF-3
SRA Database	SRR13396026	MAP615	USA	North America	7	RF-1	9	RF-3
SRA Database	SRR13396025	MAP616	USA	North America	7	RF-1	9	RF-3
SRA Database	SRR11839107	MAP-617	Australia	Oceania	15	RF-3	11	RF-2
SRA Database	SRR11839106	MAP-618	Australia	Oceania	7	RF-1	12	RF-3
SRA Database	SRR11839105	MAP-619	Australia	Oceania	7	RF-1	10	RF-1
SRA Database	SRR11839104	MAP-620	Australia	Oceania	9	RF-3	9	RF-3
SRA Database	SRR11839103	MAP-621	Australia	Oceania	9	RF-3	10	RF-1
SRA Database	SRR11839102	MAP-622	Australia	Oceania	9	RF-3	10	RF-1
SRA Database	SRR11839101	MAP-623	Australia	Oceania	7	RF-1	12	RF-3
SRA Database	SRR11802323	Mycobacterium avium subsp. paratuberculosis DSM 44135	Germany	Europe	7	RF-1	10	RF-1
SRA Database	ERR6415108	PICSAR1	France	Europe	7	RF-1	9	RF-3
SRA Database	ERR6415109	PICSAR10	France	Europe	9	RF-3	13	RF-1
SRA Database	ERR6415110	PICSAR100	France	Europe	7	RF-1	11	RF-2
SRA Database	ERR6415111	PICSAR102	France	Europe	9	RF-3	11	RF-2
SRA Database	ERR6415112	PICSAR103	France	Europe	7	RF-1	10	RF-1
SRA Database	ERR6415113	PICSAR104	France	Europe	7	RF-1	10	RF-1
SRA Database	ERR6415114	PICSAR106	France	Europe	7	RF-1	10	RF-1
SRA Database	ERR6415115	PICSAR107	France	Europe	7	RF-1	11	RF-2
SRA Database	ERR6415116	PICSAR11	France	Europe	UNK	UNK	10	RF-1
SRA Database	ERR6415117	PICSAR110	France	Europe	7	RF-1	10	RF-1
SRA Database	ERR6415118	PICSAR111	France	Europe	13	RF-1	13	RF-1
SRA Database	ERR6415119	PICSAR113	France	Europe	7	RF-1	13	RF-1
SRA Database	ERR6415288	PICSAR114	France	Europe	7	RF-1	11	RF-2
SRA Database	ERR6415120	PICSAR117	France	Europe	7	RF-1	12	RF-3
SRA Database	ERR6415121	PICSAR118	France	Europe	7	RF-1	12	RF-3
SRA Database	ERR6415122	PICSAR119	France	Europe	7	RF-1	11	RF-2
SRA Database	ERR6415123	PICSAR120	France	Europe	7	RF-1	11	RF-2
SRA Database	ERR6415125	PICSAR124	France	Europe	7	RF-1	9	RF-3
SRA Database	ERR6415124	PICSAR124B	France	Europe	7	RF-1	11	RF-2
SRA Database	ERR6415126	PICSAR126	France	Europe	7	RF-1	9	RF-3
SRA Database	ERR6415253	PICSAR127	France	Europe	12	RF-3	10	RF-1
SRA Database	ERR6415289	PICSAR128	France	Europe	7	RF-1	10	RF-1
SRA Database	ERR6415127	PICSAR13	France	Europe	8	RF-2	11	RF-2
SRA Database	ERR6415128	PICSAR131	France	Europe	7	RF-1	11	RF-2
SRA Database	ERR6415129	PICSAR132	France	Europe	7	RF-1	13	RF-1
SRA Database	ERR6415130	PICSAR135	France	Europe	7	RF-1	9	RF-3
SRA Database	ERR6415131	PICSAR136	France	Europe	7	RF-1	9	RF-3
SRA Database	ERR6415240	PICSAR138	France	Europe	7	RF-1	9	RF-3
SRA Database	ERR6415255	PICSAR139	France	Europe	7	RF-1	9	RF-3
SRA Database	ERR6415132	PICSAR14	France	Europe	8	RF-2	10	RF-1
SRA Database	ERR6415133	PICSAR140	France	Europe	7	RF-1	9	RF-3
SRA Database	ERR6415134	PICSAR141	France	Europe	7	RF-1	9	RF-3
SRA Database	ERR6415135	PICSAR142	France	Europe	7	RF-1	9	RF-3
SRA Database	ERR6415136	PICSAR143	France	Europe	7	RF-1	11	RF-2
SRA Database	ERR6415249	PICSAR144	France	Europe	7	RF-1	13	RF-1
SRA Database	ERR6415137	PICSAR145	France	Europe	8	RF-2	14	RF-2
SRA Database	ERR6415256	PICSAR146	France	Europe	7	RF-1	UNK	UNK
SRA Database	ERR6415138	PICSAR147	France	Europe	7	RF-1	13	RF-1
SRA Database	ERR6415139	PICSAR148	France	Europe	7	RF-1	10	RF-1
SRA Database	ERR6415290	PICSAR149	France	Europe	10	RF-1	11	RF-2
SRA Database	ERR6415140	PICSAR15	France	Europe	7	RF-1	11	RF-2
SRA Database	ERR6415291	PICSAR153	France	Europe	7	RF-1	10	RF-1
SRA Database	ERR6415141	PICSAR154	France	Europe	7	RF-1	11	RF-2
SRA Database	ERR6415142	PICSAR157	France	Europe	7	RF-1	10	RF-1
SRA Database	ERR6415143	PICSAR16	France	Europe	9	RF-3	10	RF-1
SRA Database	ERR6415144	PICSAR160	France	Europe	7	RF-1	11	RF-2
SRA Database	ERR6415145	PICSAR162	France	Europe	8	RF-2	13	RF-1
SRA Database	ERR6415146	PICSAR164	France	Europe	7	RF-1	9	RF-3
SRA Database	ERR6415148	PICSAR168	France	Europe	7	RF-1	10	RF-1
SRA Database	ERR6415147	PICSAR168B	France	Europe	7	RF-1	10	RF-1
SRA Database	ERR6415292	PICSAR17	France	Europe	8	RF-2	11	RF-2
SRA Database	ERR6415244	PICSAR171	France	Europe	7	RF-1	9	RF-3
SRA Database	ERR6415149	PICSAR172	France	Europe	7	RF-1	10	RF-1
SRA Database	ERR6415150	PICSAR178	France	Europe	8	RF-2	11	RF-2
SRA Database	ERR6415151	PICSAR179	France	Europe	7	RF-1	12	RF-3
SRA Database	ERR6415152	PICSAR18	France	Europe	7	RF-1	UNK	UNK
SRA Database	ERR6415153	PICSAR180	France	Europe	UNK	UNK	11	RF-2
SRA Database	ERR6415154	PICSAR181	France	Europe	7	RF-1	10	RF-1
SRA Database	ERR6415155	PICSAR182	France	Europe	7	RF-1	9	RF-3
SRA Database	ERR6415156	PICSAR184	France	Europe	7	RF-1	10	RF-1
SRA Database	ERR6415157	PICSAR189	France	Europe	7	RF-1	10	RF-1
SRA Database	ERR6415158	PICSAR19	France	Europe	8	RF-2	14	RF-2
SRA Database	ERR6415248	PICSAR190	France	Europe	7	RF-1	10	RF-1
SRA Database	ERR6415159	PICSAR191	France	Europe	7	RF-1	10	RF-1
SRA Database	ERR6415160	PICSAR192	France	Europe	7	RF-1	10	RF-1
SRA Database	ERR6415161	PICSAR196	France	Europe	8	RF-2	10	RF-1
SRA Database	ERR6415162	PICSAR197	France	Europe	8	RF-2	10	RF-1
SRA Database	ERR6415163	PICSAR198	France	Europe	7	RF-1	8	RF-2
SRA Database	ERR6415164	PICSAR2	France	Europe	7	RF-1	9	RF-3
SRA Database	ERR6415293	PICSAR20	France	Europe	7	RF-1	11	RF-2
SRA Database	ERR6415245	PICSAR200	France	Europe	7	RF-1	12	RF-3
SRA Database	ERR6415165	PICSAR201	France	Europe	7	RF-1	9	RF-3
SRA Database	ERR6415166	PICSAR202	France	Europe	7	RF-1	10	RF-1
SRA Database	ERR6415263	PICSAR203	France	Europe	7	RF-1	11	RF-2
SRA Database	ERR6415167	PICSAR204	France	Europe	8	RF-2	10	RF-1
SRA Database	ERR6415168	PICSAR205	France	Europe	7	RF-1	11	RF-2
SRA Database	ERR6415169	PICSAR206	France	Europe	7	RF-1	11	RF-2
SRA Database	ERR6415170	PICSAR208	France	Europe	7	RF-1	10	RF-1
SRA Database	ERR6415171	PICSAR209	France	Europe	7	RF-1	9	RF-3
SRA Database	ERR6415172	PICSAR21	France	Europe	7	RF-1	10	RF-1
SRA Database	ERR6415173	PICSAR210	France	Europe	7	RF-1	9	RF-3
SRA Database	ERR6415174	PICSAR211	France	Europe	UNK	UNK	9	RF-3
SRA Database	ERR6415264	PICSAR212	France	Europe	8	RF-2	12	RF-3
SRA Database	ERR6415242	PICSAR213	France	Europe	8	RF-2	11	RF-2
SRA Database	ERR6415175	PICSAR214	France	Europe	7	RF-1	9	RF-3
SRA Database	ERR6415176	PICSAR215	France	Europe	7	RF-1	10	RF-1
SRA Database	ERR6415177	PICSAR216	France	Europe	7	RF-1	10	RF-1
SRA Database	ERR6415178	PICSAR218	France	Europe	7	RF-1	9	RF-3
SRA Database	ERR6415265	PICSAR219	France	Europe	7	RF-1	11	RF-2
SRA Database	ERR6415179	PICSAR22	France	Europe	7	RF-1	10	RF-1
SRA Database	ERR6415180	PICSAR222	France	Europe	7	RF-1	11	RF-2
SRA Database	ERR6415266	PICSAR223	France	Europe	10	RF-1	12	RF-3
SRA Database	ERR6415181	PICSAR23	France	Europe	7	RF-1	11	RF-2
SRA Database	ERR6415182	PICSAR232	France	Europe	7	RF-1	10	RF-1
SRA Database	ERR6415183	PICSAR235	France	Europe	7	RF-1	UNK	UNK
SRA Database	ERR6415246	PICSAR236	France	Europe	7	RF-1	12	RF-3
SRA Database	ERR6415184	PICSAR238	France	Europe	8	RF-2	11	RF-2
SRA Database	ERR6415185	PICSAR24	France	Europe	7	RF-1	10	RF-1
SRA Database	ERR6415186	PICSAR240	France	Europe	11	RF-2	12	RF-3
SRA Database	ERR6415273	PICSAR245	France	Europe	8	RF-2	UNK	UNK
SRA Database	ERR6415187	PICSAR246	France	Europe	7	RF-1	11	RF-2
SRA Database	ERR6415274	PICSAR247	France	Europe	7	RF-1	10	RF-1
SRA Database	ERR6415188	PICSAR248	France	Europe	7	RF-1	14	RF-2
SRA Database	ERR6415189	PICSAR249	France	Europe	7	RF-1	9	RF-3
SRA Database	ERR6415190	PICSAR25	France	Europe	7	RF-1	10	RF-1
SRA Database	ERR6415191	PICSAR250	France	Europe	7	RF-1	8	RF-2
SRA Database	ERR6415294	PICSAR251	France	Europe	7	RF-1	8	RF-2
SRA Database	ERR6415192	PICSAR252	France	Europe	7	RF-1	8	RF-2
SRA Database	ERR6415193	PICSAR253	France	Europe	7	RF-1	10	RF-1
SRA Database	ERR6415194	PICSAR254	France	Europe	7	RF-1	12	RF-3
SRA Database	ERR6415195	PICSAR255	France	Europe	7	RF-1	UNK	UNK
SRA Database	ERR6415275	PICSAR257	France	Europe	7	RF-1	12	RF-3
SRA Database	ERR6415196	PICSAR26	France	Europe	9	RF-3	11	RF-2
SRA Database	ERR6415276	PICSAR27	France	Europe	9	RF-3	9	RF-3
SRA Database	ERR6415197	PICSAR28	France	Europe	10	RF-1	10	RF-1
SRA Database	ERR6415198	PICSAR29	France	Europe	7	RF-1	9	RF-3
SRA Database	ERR6415199	PICSAR3	France	Europe	7	RF-1	11	RF-2
SRA Database	ERR6415200	PICSAR30	France	Europe	7	RF-1	9	RF-3
SRA Database	ERR6415247	PICSAR35	France	Europe	7	RF-1	UNK	UNK
SRA Database	ERR6415201	PICSAR36	France	Europe	7	RF-1	11	RF-2
SRA Database	ERR6415202	PICSAR38	France	Europe	7	RF-1	11	RF-2
SRA Database	ERR6415239	PICSAR39	France	Europe	7	RF-1	10	RF-1
SRA Database	ERR6415203	PICSAR4	France	Europe	7	RF-1	10	RF-1
SRA Database	ERR6415238	PICSAR42	France	Europe	UNK	UNK	10	RF-1
SRA Database	ERR6415204	PICSAR43	France	Europe	7	RF-1	11	RF-2
SRA Database	ERR6415205	PICSAR46	France	Europe	9	RF-3	11	RF-2
SRA Database	ERR6415206	PICSAR47	France	Europe	9	RF-3	11	RF-2
SRA Database	ERR6415207	PICSAR48	France	Europe	7	RF-1	12	RF-3
SRA Database	ERR6415208	PICSAR49	France	Europe	UNK	UNK	10	RF-1
SRA Database	ERR6415209	PICSAR5	France	Europe	7	RF-1	12	RF-3
SRA Database	ERR6415210	PICSAR51	France	Europe	10	RF-1	12	RF-3
SRA Database	ERR6415211	PICSAR52	France	Europe	10	RF-1	11	RF-2
SRA Database	ERR6415212	PICSAR53	France	Europe	10	RF-1	10	RF-1
SRA Database	ERR6415213	PICSAR55	France	Europe	9	RF-3	10	RF-1
SRA Database	ERR6415214	PICSAR56	France	Europe	7	RF-1	11	RF-2
SRA Database	ERR6415215	PICSAR58	France	Europe	7	RF-1	9	RF-3
SRA Database	ERR6415280	PICSAR59	France	Europe	7	RF-1	10	RF-1
SRA Database	ERR6415216	PICSAR6	France	Europe	7	RF-1	10	RF-1
SRA Database	ERR6415217	PICSAR61	France	Europe	7	RF-1	9	RF-3
SRA Database	ERR6415218	PICSAR63	France	Europe	7	RF-1	10	RF-1
SRA Database	ERR6415219	PICSAR64	France	Europe	7	RF-1	UNK	UNK
SRA Database	ERR6415220	PICSAR65	France	Europe	8	RF-2	11	RF-2
SRA Database	ERR6415283	PICSAR67	France	Europe	7	RF-1	11	RF-2
SRA Database	ERR6415221	PICSAR68	France	Europe	7	RF-1	11	RF-2
SRA Database	ERR6415222	PICSAR7	France	Europe	7	RF-1	10	RF-1
SRA Database	ERR6415223	PICSAR70	France	Europe	13	RF-1	11	RF-2
SRA Database	ERR6415224	PICSAR71	France	Europe	UNK	UNK	10	RF-1
SRA Database	ERR6415225	PICSAR72	France	Europe	7	RF-1	12	RF-3
SRA Database	ERR6415226	PICSAR73	France	Europe	7	RF-1	12	RF-3
SRA Database	ERR6415227	PICSAR74	France	Europe	7	RF-1	10	RF-1
SRA Database	ERR6415228	PICSAR75	France	Europe	7	RF-1	11	RF-2
SRA Database	ERR6415229	PICSAR76	France	Europe	7	RF-1	11	RF-2
SRA Database	ERR6415230	PICSAR77	France	Europe	7	RF-1	10	RF-1
SRA Database	ERR6415231	PICSAR78	France	Europe	7	RF-1	10	RF-1
SRA Database	ERR6415232	PICSAR8	France	Europe	7	RF-1	11	RF-2
SRA Database	ERR6415233	PICSAR81	France	Europe	7	RF-1	11	RF-2
SRA Database	ERR6415234	PICSAR85	France	Europe	7	RF-1	11	RF-2
SRA Database	ERR6415243	PICSAR87	France	Europe	7	RF-1	10	RF-1
SRA Database	ERR6415235	PICSAR9	France	Europe	9	RF-3	11	RF-2
SRA Database	ERR6415236	PICSAR94	France	Europe	7	RF-1	10	RF-1
SRA Database	ERR6415241	PICSAR97	France	Europe	9	RF-3	12	RF-3
SRA Database	ERR6415237	PICSAR98	France	Europe	7	RF-1	12	RF-3
SRA Database	ERR4388993	SAMEA7098499	Italy	Europe	7	RF-1	17	RF-2
SRA Database	ERR6415250	SAMEA8989788	France	Europe	7	RF-1	11	RF-2
SRA Database	ERR6415251	SAMEA8989789	France	Europe	7	RF-1	11	RF-2
SRA Database	ERR6415252	SAMEA8989790	France	Europe	7	RF-1	10	RF-1
SRA Database	ERR6415254	SAMEA8989791	France	Europe	11	RF-2	10	RF-1
SRA Database	ERR6415257	SAMEA8989792	France	Europe	7	RF-1	10	RF-1
SRA Database	ERR6415258	SAMEA8989793	France	Europe	7	RF-1	9	RF-3
SRA Database	ERR6415259	SAMEA8989794	France	Europe	7	RF-1	9	RF-3
SRA Database	ERR6415260	SAMEA8989795	France	Europe	7	RF-1	12	RF-3
SRA Database	ERR6415261	SAMEA8989796	France	Europe	7	RF-1	10	RF-1
SRA Database	ERR6415262	SAMEA8989797	France	Europe	7	RF-1	11	RF-2
SRA Database	ERR6415267	SAMEA8989798	France	Europe	10	RF-1	13	RF-1
SRA Database	ERR6415268	SAMEA8989799	France	Europe	10	RF-1	11	RF-2
SRA Database	ERR6415269	SAMEA8989800	France	Europe	7	RF-1	10	RF-1
SRA Database	ERR6415270	SAMEA8989801	France	Europe	7	RF-1	12	RF-3
SRA Database	ERR6415271	SAMEA8989802	France	Europe	7	RF-1	12	RF-3
SRA Database	ERR6415272	SAMEA8989803	France	Europe	7	RF-1	9	RF-3
SRA Database	ERR6415277	SAMEA8989804	France	Europe	10	RF-1	10	RF-1
SRA Database	ERR6415278	SAMEA8989805	France	Europe	7	RF-1	13	RF-1
SRA Database	ERR6415279	SAMEA8989806	France	Europe	9	RF-3	11	RF-2
SRA Database	ERR6415281	SAMEA8989807	France	Europe	7	RF-1	9	RF-3
SRA Database	ERR6415282	SAMEA8989808	France	Europe	7	RF-1	11	RF-2
SRA Database	ERR6415284	SAMEA8989809	France	Europe	12	RF-3	12	RF-3
SRA Database	ERR6415285	SAMEA8989810	France	Europe	7	RF-1	12	RF-3
SRA Database	ERR6415286	SAMEA8989811	France	Europe	7	RF-1	12	RF-3
SRA Database	ERR6415287	SAMEA8989812	France	Europe	7	RF-1	12	RF-3
SRA Database	ERR6415295	SAMEA8989813	France	Europe	7	RF-1	10	RF-1
SRA Database	SRR8177401	Telford1	Australia	Oceania	10	RF-1	13	RF-1
a: Data retrieved either based on WGS of QC/ON samples our group has directly processed, sent for sequencing and uploaded to the SRA database, sequencing reads from other groups already present within the SRA database, or complete sequences/incomplete assemblies present in the NCBI Nucleotide Database. Highlighted cases had ambiguous repeat sizes within their available assemblies, so manual assem…
b: Sequence Identifiers based on the Sequence Read Archive ID, or the Genome Assembly ID.

## Sheet: Supplementary Table 4
Supplementary Table S4: Assembly statistics for MAP isolates (n=139) from Quebec and Ontario Herds
Strain ID	Animal ID	Herd ID	Genome Size (bp)	GC Content (%)	Average Coverage (X)	# Contigs	Average Contig Size	N50
#159	A19	QC-2	4780984	69.33	13	80	33325.8	118496
#160	A19	QC-2	4781128	69.33	12	83	33321.4	118496
#161	A19	QC-2	4780053	69.33	12.5	85	33309.5	118164
#162	A19	QC-2	4781121	69.33	12	76	36068.2	128709
#163	A19	QC-2	4780917	69.33	14	76	33565.8	122818
#164	A19	QC-2	4781648	69.33	14	94	31773.1	106432
#165	A19	QC-2	4781476	69.33	16	87	30776.1	106432
#166	A19	QC-2	4780467	69.33	18	83	27468.7	118436
#167	A19	QC-2	4781432	69.33	13	75	34774	122818
#168	A19	QC-2	4781342	69.33	14	73	35030	131207
#169	A20	QC-3	4780607	69.33	14	77	31592.9	122816
#170	A20	QC-3	4780884	69.33	12	76	36613	122818
#171	A20	QC-3	4781233	69.33	16	73	30997.6	131207
#172	A20	QC-3	4781204	69.33	17	73	33809.1	128709
#173	A20	QC-3	4781259	69.33	17	73	32020.7	131207
#174	A20	QC-3	4781758	69.33	15	77	32227	118496
#175	A20	QC-3	4780836	69.33	16	76	30599.8	124823
#176	A20	QC-3	4781907	69.33	18.5	78	30031.9	122816
#177	A20	QC-3	4781301	69.33	12	77	36893	118496
#179	A21	QC-2	4781745	69.33	16	81	31798	118164
#180	A21	QC-2	4781402	69.33	14	74	35546.6	131207
#181	A21	QC-2	4781851	69.33	15.5	84	35266.3	118120
#182	A21	QC-2	4780491	69.33	12	78	35790.2	122818
#183	A21	QC-2	4780754	69.33	13	78	34271.9	128709
#184	A21	QC-2	4782404	69.33	15	79	37763.8	118496
#185	A21	QC-2	4781501	69.33	16	73	34783.5	122818
#186	A21	QC-2	4781081	69.33	15	74	32885.6	128709
#187	A21	QC-2	4781464	69.33	16	77	31801.6	118496
#188	A21	QC-2	4781466	69.33	19	83	27165.4	118164
#189	A22	QC-2	4781233	69.33	16	84	33783.8	118164
#190	A22	QC-2	4781273	69.33	13	87	35254.8	118043
#191	A22	QC-2	4781072	69.33	16	85	31784.2	118164
#192	A22	QC-2	4781509	69.33	10	87	39590.5	112918
#193	A22	QC-2	4781719	69.33	14	83	33557.9	118059
#194	A22	QC-2	4781229	69.33	15	81	32652.7	118496
#195	A22	QC-2	4782076	69.33	11	73	38990.6	131207
#196	A22	QC-2	4780838	69.33	14	82	35786	118164
#197	A22	QC-2	4780947	69.33	14	82	34023	118436
#198	A22	QC-2	4781369	69.33	17	84	29292.2	118057
#199	A23	QC-3	4780905	69.33	18.5	84	30973.1	118149
#200	A23	QC-3	4781711	69.33	13	86	35785.3	118072
#201	A23	QC-3	4781774	69.33	15	86	33320.3	118137
#202	A23	QC-3	4780787	69.33	12	80	36882.7	118436
#203	A23	QC-3	4781872	69.33	16	74	32022.8	128709
#204	A23	QC-3	4780660	69.33	13	75	34276.6	131207
#205	A23	QC-3	4780922	69.33	14	73	35543.9	131207
#206	A23	QC-3	4781381	69.33	16.5	77	32442.6	122818
#207	A23	QC-3	4780812	69.33	16	73	32018.9	131207
#208	A23	QC-3	4780995	69.33	14.5	75	35026.5	131207
#212	A25	QC-1	4780772	69.33	14	83	33784.3	118495
#213	A25	QC-1	4780619	69.33	12	84	37155.5	118164
#23	A25	QC-1	4781165	69.33	18	79	32434.6	118495
#24	A25	QC-1	4781113	69.33	17	89	30966.6	106432
#25	A25	QC-1	4780757	69.33	14.5	80	32217.3	118164
#26	A25	QC-1	4779226	69.33	12	83	34745	118164
#27	A25	QC-1	4780190	69.33	13	84	32861.3	118495
#28	A25	QC-1	4781527	69.33	14	88	34256.9	114137
#29	A25	QC-1	4780219	69.33	12	77	37170.5	118495
#30	A25	QC-1	4780360	69.33	11	76	39608.1	124653
#214	A26	QC-1	4780462	69.33	12	81	36598.8	118129
#215	A26	QC-1	4780251	69.33	11	84	37731.6	125592
#216	A26	QC-1	4780417	69.33	12	85	33547.3	118720
#32	A26	QC-1	4779851	69.33	13	81	34752.6	118495
#33	A26	QC-1	4780983	69.33	15	81	32215.5	118495
#34	A26	QC-1	4780748	69.33	19.5	88	28257.6	102083
#35	A26	QC-1	4779720	69.33	12	83	33540.6	118164
#36	A26	QC-1	4780604	69.33	14	78	33099.3	122816
#37	A26	QC-1	4780494	69.33	14	79	34761.4	118495
#38	A26	QC-1	4781354	69.33	14	74	35807.2	131207
#113	A32	ON-1	4781895	69.33	13	77	34526.2	128709
#114	A32	ON-1	4782036	69.33	12	81	35796.2	118163
#115	A32	ON-1	4781342	69.33	15	79	30401.9	122816
#116	A32	ON-1	4780709	69.33	14.5	80	30980.4	118498
#117	A32	ON-1	4780632	69.33	16	83	29830.5	128709
#118	A32	ON-1	4779602	69.33	14	81	32205.9	118498
#119	A32	ON-1	4780836	69.33	16.5	86	29284.9	106432
#120	A32	ON-1	4780613	69.33	12	91	34001.1	102076
#121	A32	ON-1	4781430	69.33	18	82	27787.6	118163
#122	A32	ON-1	4779567	69.33	14	86	32850.8	106432
#126	A34	ON-1	4779715	69.33	14.5	89	29272.1	113042
#127	A34	ON-1	4780569	69.33	11	86	34254.8	118164
#128	A34	ON-1	4780440	69.33	11	86	33309.5	118055
#129	A34	ON-1	4780008	69.33	14.5	90	29271.4	106432
#130	A34	ON-1	4780968	69.33	15	88	33309.3	113042
#131	A34	ON-1	4780491	69.33	13.5	82	36320.5	118495
#132	A34	ON-1	4780404	69.33	15	87	28423.9	118164
#133	A34	ON-1	4781072	69.33	11.5	89	34216.3	106432
#236	A34	ON-1	4780673	69.33	12	89	30377.5	106432
#237	A34	ON-1	4780812	69.33	15	81	32002.4	118495
#136	A36	ON-1	4780657	69.33	14.5	77	31592.6	125592
#247	A36	ON-1	4780585	69.33	11	77	37459.8	125592
#248	A36	ON-1	4779666	69.33	14.5	86	31362.4	113042
#249	A36	ON-1	4780957	69.33	16	78	30793.3	118495
#250	A36	ON-1	4780983	69.33	12	83	34021.8	118164
#251	A36	ON-1	4781085	69.33	10.5	82	37740.4	118163
#252	A36	ON-1	4780653	69.33	13	80	36331.1	118164
#253	A36	ON-1	4780066	69.33	12	79	35262.8	118498
#254	A36	ON-1	4780612	69.33	10	80	37167.4	125592
#255	A36	ON-1	4780353	69.33	10	79	38967.2	118495
#137	A37	ON-1	4779052	69.33	14	78	33780.2	118498
#256	A37	ON-1	4778417	69.33	13	82	33075.9	118163
#258	A37	ON-1	4778665	69.33	12	77	35516.2	122818
#259	A37	ON-1	4778378	69.33	12	84	33998	118163
#260	A37	ON-1	4780723	69.33	15	82	34020.2	118498
#261	A37	ON-1	4781526	69.33	14	82	31998.6	122816
#262	A37	ON-1	4780254	69.33	13	83	36046	118498
#263	A37	ON-1	4778854	69.33	13	84	32191.8	106432
#264	A37	ON-1	4779724	69.33	12	89	35240.5	101893
#265	A37	ON-1	4778750	69.33	13	82	33532.6	118163
#217	AM1	QC-1	4780603	69.33	14	76	32013.1	122816
#218	AM1	QC-1	4779441	69.33	11.5	84	34495.4	106432
#219	AM1	QC-1	4781551	69.33	14.5	76	36069.7	131207
#220	AM1	QC-1	4781103	69.33	14	74	37469.4	124649
#221	AM1	QC-1	4780343	69.33	15	83	31576.9	118046
#222	AM1	QC-1	4781285	69.33	14	88	32419.9	99341
#223	AM1	QC-1	4781657	69.33	14.5	77	34771.5	128709
#224	AM1	QC-1	4781293	69.33	16	76	35025.3	122816
#225	AM1	QC-1	4780208	69.33	15	81	31177.4	118435
#226	AM1	QC-1	4781279	69.33	14	79	32878.6	122816
#123	AM2	ON-1	4780641	69.33	14	95	31559.6	99322
#124	AM2	ON-1	4780602	69.33	13	94	32627.3	102071
#125	AM2	ON-1	4780107	69.33	15	86	30191.7	113042
#228	AM2	ON-1	4780310	69.33	15	82	30201.1	118164
#229	AM2	ON-1	4780355	69.33	16	79	28774.9	118164
#230	AM2	ON-1	4780646	69.33	16	94	30562.7	113042
#231	AM2	ON-1	4781165	69.33	18	79	32434.6	118495
#232	AM2	ON-1	4780376	69.33	14.5	92	30189.3	99337
#233	AM2	ON-1	4780255	69.33	13	86	34009.7	118071
#234	AM2	ON-1	4780307	69.33	15.5	87	30965.5	118164
#134	AM3	ON-1	4780112	69.33	13	77	35527.4	122816
#135	AM3	ON-1	4781400	69.33	14	80	35796.7	118495
#238	AM3	ON-1	4780676	69.33	12	83	31785.1	118163
#239	AM3	ON-1	4780114	69.33	14	82	34500.5	118495
#240	AM3	ON-1	4779719	69.33	13	77	37161.4	131207
#241	AM3	ON-1	4780663	69.33	13	77	35272.1	131207
#242	AM3	ON-1	4780988	69.33	16	74	27639.3	131207
#243	AM3	ON-1	4781130	69.33	13	78	33564.1	125592
#244	AM3	ON-1	4780531	69.33	13.5	79	34511.6	118498
#245	AM3	ON-1	4780153	69.33	14	76	34516.2	131207
Average			4.78075e+06	69.33	14.0324	81.2158	33438.9	119229

## Sheet: Supplementary Table 5
Supplementary Table S5: CheckM Results to Determine Assembly Completeness and Contamination in MAP isolates (n=139) from Quebec and Ontario Herds
Isolate Number	Farm ID	Animal Number	Marker Lineage	# Genomes	# Markers	# Marker Sets	0	1	2	3	4	5+	Completeness (%)	Contamination (%)
#159	QC-2	A19	g__Mycobacterium (UID1816)	100	693	300	3	687	3	0	0	0	99.28	0.42
#160	QC-2	A19	g__Mycobacterium (UID1816)	100	693	300	3	688	2	0	0	0	99.28	0.42
#161	QC-2	A19	g__Mycobacterium (UID1816)	100	693	300	3	688	2	0	0	0	99.28	0.4
#162	QC-2	A19	g__Mycobacterium (UID1816)	100	693	300	3	687	3	0	0	0	99.28	0.49
#163	QC-2	A19	g__Mycobacterium (UID1816)	100	693	300	3	689	1	0	0	0	99.28	0.33
#164	QC-2	A19	g__Mycobacterium (UID1816)	100	693	300	3	689	1	0	0	0	99.28	0.33
#165	QC-2	A19	g__Mycobacterium (UID1816)	100	693	300	3	686	4	0	0	0	99.28	0.57
#166	QC-2	A19	g__Mycobacterium (UID1816)	100	693	300	3	688	2	0	0	0	99.28	0.39
#167	QC-2	A19	g__Mycobacterium (UID1816)	100	693	300	3	689	1	0	0	0	99.28	0.33
#168	QC-2	A19	g__Mycobacterium (UID1816)	100	693	300	3	686	4	0	0	0	99.28	0.64
#169	QC-3	A20	g__Mycobacterium (UID1816)	100	693	300	3	689	1	0	0	0	99.28	0.33
#170	QC-3	A20	g__Mycobacterium (UID1816)	100	693	300	3	688	2	0	0	0	99.28	0.44
#171	QC-3	A20	g__Mycobacterium (UID1816)	100	693	300	3	689	1	0	0	0	99.28	0.33
#172	QC-3	A20	g__Mycobacterium (UID1816)	100	693	300	3	686	4	0	0	0	99.28	0.88
#173	QC-3	A20	g__Mycobacterium (UID1816)	100	693	300	3	687	3	0	0	0	99.28	0.78
#174	QC-3	A20	g__Mycobacterium (UID1816)	100	693	300	3	688	2	0	0	0	99.28	0.4
#175	QC-3	A20	g__Mycobacterium (UID1816)	100	693	300	3	688	2	0	0	0	99.28	0.44
#176	QC-3	A20	g__Mycobacterium (UID1816)	100	693	300	3	689	1	0	0	0	99.28	0.33
#177	QC-3	A20	g__Mycobacterium (UID1816)	100	693	300	3	688	2	0	0	0	99.28	0.42
#179	QC-2	A21	g__Mycobacterium (UID1816)	100	693	300	3	689	1	0	0	0	99.28	0.33
#180	QC-2	A21	g__Mycobacterium (UID1816)	100	693	300	3	687	3	0	0	0	99.28	0.61
#181	QC-2	A21	g__Mycobacterium (UID1816)	100	693	300	3	687	3	0	0	0	99.28	0.51
#182	QC-2	A21	g__Mycobacterium (UID1816)	100	693	300	3	689	1	0	0	0	99.28	0.33
#183	QC-2	A21	g__Mycobacterium (UID1816)	100	693	300	3	688	2	0	0	0	99.28	0.67
#184	QC-2	A21	g__Mycobacterium (UID1816)	100	693	300	3	687	3	0	0	0	99.28	0.54
#185	QC-2	A21	g__Mycobacterium (UID1816)	100	693	300	3	684	6	0	0	0	99.28	1.25
#186	QC-2	A21	g__Mycobacterium (UID1816)	100	693	300	3	687	3	0	0	0	99.28	0.67
#187	QC-2	A21	g__Mycobacterium (UID1816)	100	693	300	3	687	3	0	0	0	99.28	0.71
#188	QC-2	A21	g__Mycobacterium (UID1816)	100	693	300	3	686	4	0	0	0	99.28	0.49
#189	QC-2	A22	g__Mycobacterium (UID1816)	100	693	300	3	688	2	0	0	0	99.28	0.42
#190	QC-2	A22	g__Mycobacterium (UID1816)	100	693	300	3	687	3	0	0	0	99.28	0.43
#191	QC-2	A22	g__Mycobacterium (UID1816)	100	693	300	3	689	1	0	0	0	99.28	0.33
#192	QC-2	A22	g__Mycobacterium (UID1816)	100	693	300	3	688	2	0	0	0	99.28	0.44
#193	QC-2	A22	g__Mycobacterium (UID1816)	100	693	300	3	688	2	0	0	0	99.28	0.4
#194	QC-2	A22	g__Mycobacterium (UID1816)	100	693	300	3	685	5	0	0	0	99.28	0.82
#195	QC-2	A22	g__Mycobacterium (UID1816)	100	693	300	3	688	2	0	0	0	99.28	0.36
#196	QC-2	A22	g__Mycobacterium (UID1816)	100	693	300	3	689	1	0	0	0	99.28	0.33
#197	QC-2	A22	g__Mycobacterium (UID1816)	100	693	300	2	688	3	0	0	0	99.61	0.7
#198	QC-2	A22	g__Mycobacterium (UID1816)	100	693	300	3	687	3	0	0	0	99.28	0.51
#199	QC-3	A23	g__Mycobacterium (UID1816)	100	693	300	3	688	2	0	0	0	99.28	0.67
#200	QC-3	A23	g__Mycobacterium (UID1816)	100	693	300	3	686	4	0	0	0	99.28	0.51
#201	QC-3	A23	g__Mycobacterium (UID1816)	100	693	300	3	688	2	0	0	0	99.28	0.5
#202	QC-3	A23	g__Mycobacterium (UID1816)	100	693	300	3	688	2	0	0	0	99.28	0.5
#203	QC-3	A23	g__Mycobacterium (UID1816)	100	693	300	3	684	6	0	0	0	99.28	1.17
#204	QC-3	A23	g__Mycobacterium (UID1816)	100	693	300	3	687	3	0	0	0	99.28	0.46
#205	QC-3	A23	g__Mycobacterium (UID1816)	100	693	300	3	688	2	0	0	0	99.28	0.44
#206	QC-3	A23	g__Mycobacterium (UID1816)	100	693	300	3	688	2	0	0	0	99.28	0.44
#207	QC-3	A23	g__Mycobacterium (UID1816)	100	693	300	3	688	4	0	0	0	99.28	0.47
#208	QC-3	A23	g__Mycobacterium (UID1816)	100	693	300	3	688	2	0	0	0	99.28	0.5
#212	QC-1	A25	g__Mycobacterium (UID1816)	100	693	300	3	693	3	0	0	0	99.28	0.46
#213	QC-1	A25	g__Mycobacterium (UID1816)	100	693	300	3	689	1	0	0	0	99.28	0.3
#23	QC-1	A25	g__Mycobacterium (UID1816)	100	693	300	3	688	2	0	0	0	99.28	0.4
#24	QC-1	A25	g__Mycobacterium (UID1816)	100	693	300	3	687	3	0	0	0	99.28	0.47
#25	QC-1	A25	g__Mycobacterium (UID1816)	100	693	300	3	688	2	0	0	0	99.28	0.38
#26	QC-1	A25	g__Mycobacterium (UID1816)	100	693	300	3	689	1	0	0	0	99.28	0.33
#27	QC-1	A25	g__Mycobacterium (UID1816)	100	693	300	3	688	2	0	0	0	99.28	0.44
#28	QC-1	A25	g__Mycobacterium (UID1816)	100	693	300	3	687	3	0	0	0	99.28	0.5
#29	QC-1	A25	g__Mycobacterium (UID1816)	100	693	300	3	687	3	0	0	0	99.28	0.78
#30	QC-1	A25	g__Mycobacterium (UID1816)	100	693	300	3	686	4	0	0	0	99.28	0.66
#214	QC-1	A26	g__Mycobacterium (UID1816)	100	693	300	3	689	1	0	0	0	99.28	0.33
#215	QC-1	A26	g__Mycobacterium (UID1816)	100	693	300	3	689	1	0	0	0	99.28	0.33
#216	QC-1	A26	g__Mycobacterium (UID1816)	100	693	300	3	687	3	0	0	0	99.28	0.44
#32	QC-1	A26	g__Mycobacterium (UID1816)	100	693	300	3	688	2	0	0	0	99.28	0.39
#33	QC-1	A26	g__Mycobacterium (UID1816)	100	693	300	3	686	4	0	0	0	99.28	0.86
#34	QC-1	A26	g__Mycobacterium (UID1816)	100	693	300	3	689	1	0	0	0	99.28	0.33
#35	QC-1	A26	g__Mycobacterium (UID1816)	100	693	300	3	686	4	0	0	0	99.28	0.72
#36	QC-1	A26	g__Mycobacterium (UID1816)	100	693	300	3	689	1	0	0	0	99.28	0.33
#37	QC-1	A26	g__Mycobacterium (UID1816)	100	693	300	3	688	2	0	0	0	99.28	0.5
#38	QC-1	A26	g__Mycobacterium (UID1816)	100	693	300	3	689	1	0	0	0	99.28	0.33
#113	ON-1	A32	g__Mycobacterium (UID1816)	100	693	300	3	687	3	0	0	0	99.28	0.5
#114	ON-1	A32	g__Mycobacterium (UID1816)	100	693	300	2	690	1	0	0	0	99.61	0.33
#115	ON-1	A32	g__Mycobacterium (UID1816)	100	693	300	3	686	4	0	0	0	99.28	0.89
#116	ON-1	A32	g__Mycobacterium (UID1816)	100	693	300	3	687	3	0	0	0	99.28	0.58
#117	ON-1	A32	g__Mycobacterium (UID1816)	100	693	300	3	686	4	0	0	0	99.28	1.11
#118	ON-1	A32	g__Mycobacterium (UID1816)	100	693	300	3	687	3	0	0	0	99.28	0.73
#119	ON-1	A32	g__Mycobacterium (UID1816)	100	693	300	3	687	3	0	0	0	99.28	0.53
#120	ON-1	A32	g__Mycobacterium (UID1816)	100	693	300	3	688	2	0	0	0	99.28	0.44
#121	ON-1	A32	g__Mycobacterium (UID1816)	100	693	300	3	688	2	0	0	0	99.28	0.67
#122	ON-1	A32	g__Mycobacterium (UID1816)	100	693	300	3	689	1	0	0	0	99.28	0.33
#126	ON-1	A34	g__Mycobacterium (UID1816)	100	693	300	3	686	4	0	0	0	99.28	0.89
#127	ON-1	A34	g__Mycobacterium (UID1816)	100	693	300	3	689	1	0	0	0	99.28	0.33
#128	ON-1	A34	g__Mycobacterium (UID1816)	100	693	300	3	687	3	0	0	0	99.28	0.39
#129	ON-1	A34	g__Mycobacterium (UID1816)	100	693	300	3	685	5	0	0	0	99.28	0.69
#130	ON-1	A34	g__Mycobacterium (UID1816)	100	693	300	3	689	1	0	0	0	99.28	0.33
#131	ON-1	A34	g__Mycobacterium (UID1816)	100	693	300	3	688	2	0	0	0	99.28	0.44
#132	ON-1	A34	g__Mycobacterium (UID1816)	100	693	300	3	687	3	0	0	0	99.28	0.78
#133	ON-1	A34	g__Mycobacterium (UID1816)	100	693	300	3	689	1	0	0	0	99.28	0.33
#236	ON-1	A34	g__Mycobacterium (UID1816)	100	693	300	3	685	5	0	0	0	99.28	1.28
#237	ON-1	A34	g__Mycobacterium (UID1816)	100	693	300	3	687	3	0	0	0	99.28	0.75
#136	ON-1	A36	g__Mycobacterium (UID1816)	100	693	300	3	688	2	0	0	0	99.28	0.36
#247	ON-1	A36	g__Mycobacterium (UID1816)	100	693	300	3	689	1	0	0	0	99.28	0.33
#248	ON-1	A36	g__Mycobacterium (UID1816)	100	693	300	3	687	3	0	0	0	99.28	0.58
#249	ON-1	A36	g__Mycobacterium (UID1816)	100	693	300	3	687	3	0	0	0	99.28	0.57
#250	ON-1	A36	g__Mycobacterium (UID1816)	100	693	300	3	687	3	0	0	0	99.28	0.5
#251	ON-1	A36	g__Mycobacterium (UID1816)	100	693	300	3	688	2	0	0	0	99.28	0.5
#252	ON-1	A36	g__Mycobacterium (UID1816)	100	693	300	3	689	1	0	0	0	99.28	0.33
#253	ON-1	A36	g__Mycobacterium (UID1816)	100	693	300	3	689	1	0	0	0	99.28	0.33
#254	ON-1	A36	g__Mycobacterium (UID1816)	100	693	300	3	689	1	0	0	0	99.28	0.33
#255	ON-1	A36	g__Mycobacterium (UID1816)	100	693	300	3	688	2	0	0	0	99.28	0.44
#137	ON-1	A37	g__Mycobacterium (UID1816)	100	693	300	3	688	2	0	0	0	99.28	0.36
#256	ON-1	A37	g__Mycobacterium (UID1816)	100	693	300	3	688	2	0	0	0	99.28	0.67
#258	ON-1	A37	g__Mycobacterium (UID1816)	100	693	300	3	687	3	0	0	0	99.28	0.47
#259	ON-1	A37	g__Mycobacterium (UID1816)	100	693	300	3	689	1	0	0	0	99.28	0.33
#260	ON-1	A37	g__Mycobacterium (UID1816)	100	693	300	3	689	1	0	0	0	99.28	0.33
#261	ON-1	A37	g__Mycobacterium (UID1816)	100	693	300	3	688	2	0	0	0	99.28	0.4
#262	ON-1	A37	g__Mycobacterium (UID1816)	100	693	300	3	688	2	0	0	0	99.28	0.4
#263	ON-1	A37	g__Mycobacterium (UID1816)	100	693	300	3	688	2	0	0	0	99.28	0.44
#264	ON-1	A37	g__Mycobacterium (UID1816)	100	693	300	3	688	2	0	0	0	99.28	0.42
#265	ON-1	A37	g__Mycobacterium (UID1816)	100	693	300	3	687	3	0	0	0	99.28	0.61
#217	QC-1	AM1	g__Mycobacterium (UID1816)	100	693	300	3	688	2	0	0	0	99.28	0.44
#218	QC-1	AM1	g__Mycobacterium (UID1816)	100	693	300	3	689	1	0	0	0	99.28	0.33
#219	QC-1	AM1	g__Mycobacterium (UID1816)	100	693	300	3	686	4	0	0	0	99.28	0.88
#220	QC-1	AM1	g__Mycobacterium (UID1816)	100	693	300	3	689	1	0	0	0	99.28	0.33
#221	QC-1	AM1	g__Mycobacterium (UID1816)	100	693	300	3	686	4	0	0	0	99.28	1
#222	QC-1	AM1	g__Mycobacterium (UID1816)	100	693	300	3	688	2	0	0	0	99.28	0.44
#223	QC-1	AM1	g__Mycobacterium (UID1816)	100	693	300	3	689	1	0	0	0	99.28	0.33
#224	QC-1	AM1	g__Mycobacterium (UID1816)	100	693	300	3	687	3	0	0	0	99.28	0.53
#225	QC-1	AM1	g__Mycobacterium (UID1816)	100	693	300	3	689	1	0	0	0	99.28	0.33
#226	QC-1	AM1	g__Mycobacterium (UID1816)	100	693	300	3	688	2	0	0	0	99.28	0.42
#123	ON-1	AM2	g__Mycobacterium (UID1816)	100	693	300	3	688	3	0	0	0	99.28	0.67
#124	ON-1	AM2	g__Mycobacterium (UID1816)	100	693	300	3	687	3	0	0	0	99.28	0.47
#125	ON-1	AM2	g__Mycobacterium (UID1816)	100	693	300	3	688	3	0	0	0	99.28	0.67
#228	ON-1	AM2	g__Mycobacterium (UID1816)	100	693	300	3	688	3	0	0	0	99.28	0.5
#229	ON-1	AM2	g__Mycobacterium (UID1816)	100	693	300	3	689	3	0	0	0	99.28	0.33
#230	ON-1	AM2	g__Mycobacterium (UID1816)	100	693	300	3	689	3	0	0	0	99.28	0.33
#231	ON-1	AM2	g__Mycobacterium (UID1816)	100	693	300	3	688	3	0	0	0	99.28	0.4
#232	ON-1	AM2	g__Mycobacterium (UID1816)	100	693	300	3	686	3	0	0	0	99.28	0.48
#233	ON-1	AM2	g__Mycobacterium (UID1816)	100	693	300	3	689	3	0	0	0	99.28	0.33
#234	ON-1	AM2	g__Mycobacterium (UID1816)	100	693	300	3	687	3	0	0	0	99.28	0.67
#134	ON-1	AM3	g__Mycobacterium (UID1816)	100	693	300	3	687	3	0	0	0	99.28	0.58
#135	ON-1	AM3	g__Mycobacterium (UID1816)	100	693	300	3	689	1	0	0	0	99.28	0.33
#238	ON-1	AM3	g__Mycobacterium (UID1816)	100	693	300	3	686	4	0	0	0	99.28	0.55
#239	ON-1	AM3	g__Mycobacterium (UID1816)	100	693	300	3	688	2	0	0	0	99.28	0.36
#240	ON-1	AM3	g__Mycobacterium (UID1816)	100	693	300	3	688	2	0	0	0	99.28	0.5
#241	ON-1	AM3	g__Mycobacterium (UID1816)	100	693	300	3	689	1	0	0	0	99.28	0.33
#242	ON-1	AM3	g__Mycobacterium (UID1816)	100	693	300	3	685	5	0	0	0	99.28	0.85
#243	ON-1	AM3	g__Mycobacterium (UID1816)	100	693	300	3	687	3	0	0	0	99.28	0.44
#244	ON-1	AM3	g__Mycobacterium (UID1816)	100	693	300	3	688	2	0	0	0	99.28	0.36
#245	ON-1	AM3	g__Mycobacterium (UID1816)	100	693	300	3	688	2	0	0	0	99.28	0.4

## Sheet: Supplementary Table 6
Supplementary Table S6: Snippy Results of MAP strains (n=139) using type II strain K-10 as a reference sequence
Isolate Number	Farm ID	Animal Number	SNPs	MNPs	INS	DEL	COMPLEX	TOTAL
#159	QC-2	A19	91	2	9	42	5	149
#160	QC-2	A19	94	1	9	42	7	153
#161	QC-2	A19	93	0	9	43	7	152
#162	QC-2	A19	93	2	9	44	5	153
#163	QC-2	A19	93	2	9	42	5	151
#164	QC-2	A19	91	1	9	42	6	149
#165	QC-2	A19	92	2	13	42	5	154
#166	QC-2	A19	95	1	9	43	6	154
#167	QC-2	A19	93	1	9	45	5	153
#168	QC-2	A19	94	1	9	44	6	154
#169	QC-3	A20	92	1	10	42	6	151
#170	QC-3	A20	95	2	9	42	5	153
#171	QC-3	A20	91	1	9	44	6	151
#172	QC-3	A20	94	1	11	43	6	155
#173	QC-3	A20	94	1	10	42	6	153
#174	QC-3	A20	94	2	10	43	5	154
#175	QC-3	A20	93	1	10	43	6	153
#176	QC-3	A20	92	0	10	42	7	151
#177	QC-3	A20	91	2	11	44	5	153
#179	QC-2	A21	92	1	9	43	6	151
#180	QC-2	A21	93	2	12	42	5	154
#181	QC-2	A21	91	0	10	43	7	151
#182	QC-2	A21	94	1	11	45	6	157
#183	QC-2	A21	94	2	9	45	5	155
#184	QC-2	A21	93	1	9	42	6	151
#185	QC-2	A21	93	2	10	43	5	153
#186	QC-2	A21	93	0	10	43	7	153
#187	QC-2	A21	93	1	9	43	6	152
#188	QC-2	A21	95	2	10	44	5	156
#189	QC-2	A22	91	1	10	44	6	152
#190	QC-2	A22	95	2	10	42	5	154
#191	QC-2	A22	96	1	10	43	6	156
#192	QC-2	A22	92	1	9	43	7	152
#193	QC-2	A22	93	2	10	42	5	152
#194	QC-2	A22	91	0	9	43	7	150
#195	QC-2	A22	95	2	10	42	5	154
#196	QC-2	A22	95	2	10	43	5	155
#197	QC-2	A22	95	2	11	43	5	156
#198	QC-2	A22	93	2	0	45	6	155
#199	QC-3	A23	92	2	9	45	5	153
#200	QC-3	A23	92	2	10	46	5	155
#201	QC-3	A23	92	1	10	45	6	154
#202	QC-3	A23	96	1	10	44	6	157
#203	QC-3	A23	98	2	10	43	5	158
#204	QC-3	A23	93	2	10	45	6	156
#205	QC-3	A23	93	2	10	42	5	152
#206	QC-3	A23	98	1	10	42	6	157
#207	QC-3	A23	95	2	9	45	6	157
#208	QC-3	A23	94	0	10	45	7	156
#212	QC-1	A25	96	3	7	40	4	150
#213	QC-1	A25	97	2	7	40	5	151
#23	QC-1	A25	100	3	7	43	4	157
#24	QC-1	A25	98	3	8	41	4	154
#25	QC-1	A25	98	3	7	42	4	154
#26	QC-1	A25	82	1	10	40	6	139
#27	QC-1	A25	101	2	8	39	5	155
#28	QC-1	A25	99	1	7	41	6	154
#29	QC-1	A25	97	1	7	39	6	150
#30	QC-1	A25	100	1	7	40	6	154
#214	QC-1	A26	97	3	7	44	4	155
#215	QC-1	A26	97	0	8	43	7	155
#216	QC-1	A26	98	2	8	41	5	154
#32	QC-1	A26	100	2	8	43	5	158
#33	QC-1	A26	97	2	8	43	5	155
#34	QC-1	A26	97	2	7	40	5	151
#35	QC-1	A26	98	3	9	40	4	154
#36	QC-1	A26	96	1	7	40	6	150
#37	QC-1	A26	97	2	6	40	6	151
#38	QC-1	A26	99	1	6	39	7	152
#113	ON-1	A32	86	1	9	40	5	141
#114	ON-1	A32	84	2	9	40	4	139
#115	ON-1	A32	87	1	9	40	5	142
#116	ON-1	A32	87	2	9	40	4	142
#117	ON-1	A32	86	1	9	41	5	142
#118	ON-1	A32	86	1	9	40	5	141
#119	ON-1	A32	87	1	9	43	5	145
#120	ON-1	A32	86	2	9	40	4	141
#121	ON-1	A32	84	2	8	40	5	139
#122	ON-1	A32	86	0	9	41	6	142
#126	ON-1	A34	70	1	8	43	7	129
#127	ON-1	A34	69	2	9	43	5	128
#128	ON-1	A34	83	1	9	40	5	138
#129	ON-1	A34	69	1	9	42	6	127
#130	ON-1	A34	73	0	10	43	7	133
#131	ON-1	A34	72	1	9	44	6	132
#132	ON-1	A34	71	1	10	42	6	130
#133	ON-1	A34	75	0	9	42	8	134
#236	ON-1	A34	72	1	10	43	6	132
#237	ON-1	A34	72	1	9	43	6	131
#136	ON-1	A36	71	3	9	42	4	129
#247	ON-1	A36	72	0	9	42	7	130
#248	ON-1	A36	71	3	9	42	4	129
#249	ON-1	A36	71	1	9	43	6	130
#250	ON-1	A36	72	3	9	44	4	132
#251	ON-1	A36	82	2	9	40	4	137
#252	ON-1	A36	70	3	9	42	4	128
#253	ON-1	A36	84	0	10	41	6	141
#254	ON-1	A36	67	2	9	42	10	125
#255	ON-1	A36	70	2	9	42	5	128
#137	ON-1	A37	84	1	10	41	5	141
#256	ON-1	A37	85	1	10	40	5	141
#258	ON-1	A37	81	1	10	40	5	137
#259	ON-1	A37	83	1	9	41	5	139
#260	ON-1	A37	87	1	9	40	5	142
#261	ON-1	A37	82	1	9	40	5	137
#262	ON-1	A37	84	2	10	41	4	141
#263	ON-1	A37	82	1	10	40	6	139
#264	ON-1	A37	84	1	10	40	5	140
#265	ON-1	A37	84	1	9	40	6	140
#217	QC-1	AM1	97	3	7	39	4	150
#218	QC-1	AM1	97	0	7	42	7	153
#219	QC-1	AM1	99	1	8	43	6	157
#220	QC-1	AM1	97	1	10	39	6	153
#221	QC-1	AM1	101	3	8	39	4	155
#222	QC-1	AM1	97	2	7	40	5	151
#223	QC-1	AM1	99	2	9	41	5	156
#224	QC-1	AM1	98	3	8	40	4	153
#225	QC-1	AM1	99	2	8	39	5	153
#226	QC-1	AM1	96	3	9	40	4	152
#123	ON-1	AM2	72	1	10	44	6	133
#124	ON-1	AM2	71	2	10	42	5	130
#125	ON-1	AM2	73	3	10	41	4	131
#228	ON-1	AM2	72	1	10	41	6	130
#229	ON-1	AM2	72	2	10	44	5	133
#230	ON-1	AM2	73	2	10	43	5	133
#231	ON-1	AM2	72	2	10	41	5	130
#232	ON-1	AM2	72	2	11	42	5	132
#233	ON-1	AM2	71	0	11	41	7	130
#234	ON-1	AM2	72	1	11	41	6	131
#134	ON-1	AM3	82	0	8	40	7	137
#135	ON-1	AM3	69	3	9	44	4	129
#238	ON-1	AM3	84	1	9	40	5	139
#239	ON-1	AM3	69	1	9	42	6	127
#240	ON-1	AM3	69	2	9	44	5	129
#241	ON-1	AM3	69	1	9	42	6	127
#242	ON-1	AM3	84	2	9	40	4	139
#243	ON-1	AM3	72	1	9	43	6	131
#244	ON-1	AM3	82	0	8	40	6	136
#245	ON-1	AM3	83	2	9	40	4	138
		N/A = Sample Not Available
		N/C = Region not covered
		N/P = Novel Pattern not in database

## Sheet: Supplementary Table 7
Supplementary Table S7: Calculation of the Minimum Number of SNPs required to provide evidence of MSI events within each animal
Animal ID	Age at Sampling (Years)	Minimum Number of SNPs (0.1 SNPs/Genome/Year)a	Maximum Number of SNPs (0.5 SNPs/Genome/Year)b	Threshold of SNPs required to show evidence of and MSI event (Rounded up from Maximum Number of SNPs calculation)
A19	4	0.4	2	2
A20	7.3333	0.7333	3.6667	4
A21	5.4167	0.5417	2.7083	3
A22	10.5833	1.0583	5.2917	6
A23	7.25	0.725	3.625	4
A25	4.3333	0.4333	2.1667	3
A26	5.5833	0.5583	2.7917	3
A32	5.25	0.525	2.625	3
A34	7.5	0.75	3.75	4
A36	5.0833	0.5083	2.5417	3
A37	5.5	0.55	2.75	3
AM1	4.5	0.45	2.25	3
AM2	5.8333	0.5833	2.9167	3
AM3	5	0.5	2.5	3
a: As noted in Perets et al., 2022
b: As noted in Bryant et al., 2016
References
Bryant, J. M., Thibault, V. C., Smith, D. G. E., McLuckie, J., Heron, I., Sevilla, I. A., Biet, F., Harris, S. R., Maskell, D. J., Bentley, S. D., Parkhill, J., & Stevenson, K. (2016). Phylogenomic exploration of the relationships between strains of Mycobacterium avium subspecies paratuberculosis. BMC Genomics, 17(1), 1–12. https://doi.org/10.1186/S12864-015-2234-5/FIGURES/4
Perets, V., Allen, A., Crispell, J., Cassidy, S., O’Connor, A., Farrell, D., Browne, J. A., O’Mahony, J., Skuce, R., Kenny, K., & Gordon, S. V. (2022). Evidence for local and international spread of Mycobacterium avium subspecies paratuberculosis through whole genome sequencing of isolates from the island of Ireland. Veterinary Microbiology, 268, 109416. https://doi.org/10.1016/J.VETMIC.2022.1094…

## Sheet: Supplementary Table 8
Supplementary Table S8: MLSSR and MIRU-VNTR patterns for 139 isolates from 14 animals as recorded in the MAC-INMV Database
Animal ID	Isolate ID	INMV SSR Typea	INMV MIRU Type
A19	#159	MLSSR 10 (6)	INMV 2
A19	#164	MLSSR 10 (6)	INMV 2
A19	#167	MLSSR 10 (6)	INMV 2
A19	#160	MLSSR 10 (7)	INMV 2
A19	#162	MLSSR 10 (7)	INMV 2
A19	#168	MLSSR 10 (7)	INMV 2
A19	#166	MLSSR 7 (2)	INMV 2
A19	#161	MLSSR 7 (3)	INMV 2
A19	#165	MLSSR 93 (2)	INMV 2
A19	#163	UNK	INMV 2
A20	#175	MLSSR 10 (1)	INMV 2
A20	#174	MLSSR 10 (3)	INMV 2
A20	#171	MLSSR 10 (5)	INMV 2
A20	#176	MLSSR 10 (9)	INMV 2
A20	#177	MLSSR 93 (1)	INMV 2
A20	#172	MLSSR 93 (11)	INMV 2
A20	#173	MLSSR 93 (11)	INMV 2
A20	#169	MLSSR 93 (16)	INMV 2
A20	#170	UNK	INMV 2
A21	#179	MLSSR 10 (4)	INMV 2
A21	#180	MLSSR 10 (8)	INMV 2
A21	#183	MLSSR 8 (2)	INMV 2
A21	#184	MLSSR 8 (2)	INMV 2
A21	#187	MLSSR 8 (2)	INMV 2
A21	#185	MLSSR 8 (5)	INMV 2
A21	#182	MLSSR 93 (12)	INMV 2
A21	#186	MLSSR 93 (16)	INMV 2
A21	#188	MLSSR 93 (20)	INMV 2
A21	#181	MLSSR 93 (26)	INMV 2
A22	#198	MLSSR 10 (2)	INMV 2
A22	#191	MLSSR 10 (3)	INMV 2
A22	#194	MLSSR 10 (4)	INMV 2
A22	#190	MLSSR 8 (2)	INMV 2
A22	#196	MLSSR 8 (3)	INMV 2
A22	#192	MLSSR 8 (4)	INMV 2
A22	#197	MLSSR 93 (21)	INMV 2
A22	#193	MLSSR 93 (7)	INMV 2
A22	#195	MLSSR 93 (7)	INMV 2
A22	#189	MLSSR 93 (9)	INMV 2
A23	#202	MLSSR 8 (2)	INMV 2
A23	#206	MLSSR 8 (2)	INMV 2
A23	#208	MLSSR 93 (1)	INMV 2
A23	#199	MLSSR 93 (13)	INMV 2
A23	#204	MLSSR 93 (14)	INMV 2
A23	#200	MLSSR 93 (23)	INMV 2
A23	#201	MLSSR 93 (3)	INMV 2
A23	#205	MLSSR 93 (6)	INMV 2
A23	#203	MLSSR 93 (8)	INMV 2
A23	#207	MLSSR 93 (9)	INMV 2
A25	#23	MLSSR 10 (1)	INMV 2
A25	#24	MLSSR 10 (1)	INMV 2
A25	#27	MLSSR 10 (1)	INMV 2
A25	#28	MLSSR 10 (2)	INMV 2
A25	#213	MLSSR 10 (8)	INMV 2
A25	#30	MLSSR 38	INMV 2
A25	#26	MLSSR 7 (3)	INMV 2
A25	#25	MLSSR 7 (4)	INMV 2
A25	#212	MLSSR 7 (5)	INMV 2
A25	#29	MLSSR 93 (15)	INMV 2
A26	#215	MLSSR 10 (1)	INMV 2
A26	#38	MLSSR 10 (1)	INMV 2
A26	#216	MLSSR 10 (4)	INMV 2
A26	#214	MLSSR 35	INMV 2
A26	#32	MLSSR 38	INMV 2
A26	#35	MLSSR 54	INMV 2
A26	#36	MLSSR 54	INMV 2
A26	#33	MLSSR 7 (1)	INMV 2
A26	#37	MLSSR 8 (2)	INMV 2
A26	#34	MLSSR 93 (4)	INMV 2
A32	#113	N/P 11	INMV 2
A32	#119	N/P 12	INMV 2
A32	#120	N/P 13	INMV 2
A32	#116	N/P 2	INMV 2
A32	#121	N/P 3	INMV 2
A32	#122	N/P 4	INMV 2
A32	#117	N/P 5	INMV 2
A32	#114	N/P 8	INMV 2
A32	#118	N/P 9	INMV 2
A32	#115	UNK	INMV 2
A34	#129	MLSSR 10 (5)	INMV 2
A34	#133	MLSSR 8 (2)	INMV 2
A34	#127	MLSSR 8 (6)	INMV 2
A34	#132	MLSSR 8 (8)	INMV 2
A34	#126	MLSSR 93 (5)	INMV 2
A34	#130	MLSSR 93 (7)	INMV 2
A34	#236	MLSSR 93 (8)	INMV 2
A34	#237	MLSSR 93 (8)	INMV 2
A34	#131	MLSSR 93 (9)	INMV 2
A34	#128	N/P 15	INMV 2
A36	#247	MLSSR 10 (1)	INMV 2
A36	#249	MLSSR 10 (10)	INMV 2
A36	#255	MLSSR 10 (6)	INMV 2
A36	#252	MLSSR 10 (7)	INMV 2
A36	#254	MLSSR 10 (8)	INMV 2
A36	#136	UNK	INMV 2
A36	#248	UNK	INMV 2
A36	#250	UNK	INMV 2
A36	#251	UNK	INMV 2
A36	#253	UNK	INMV 2
A37	#262	N/P 1	INMV 2
A37	#259	N/P 10	INMV 2
A37	#263	N/P 14	INMV 2
A37	#265	N/P 14	INMV 2
A37	#137	N/P 16	INMV 2
A37	#264	N/P 6	INMV 2
A37	#261	N/P 7	INMV 2
A37	#256	UNK	INMV 2
A37	#258	UNK	INMV 2
A37	#260	UNK	INMV 2
AM1	#218	MLSSR 10 (3)	INMV 2
AM1	#225	MLSSR 10 (3)	INMV 2
AM1	#217	MLSSR 10 (6)	INMV 2
AM1	#221	MLSSR 10 (6)	INMV 2
AM1	#219	MLSSR 38	INMV 2
AM1	#220	MLSSR 54	INMV 2
AM1	#224	MLSSR 54	INMV 2
AM1	#222	MLSSR 8 (1)	INMV 2
AM1	#223	MLSSR 93 (1)	INMV 2
AM1	#226	MLSSR 93 (10)	INMV 2
AM2	#231	MLSSR 10 (1)	INMV 2
AM2	#228	MLSSR 8 (5)	INMV 2
AM2	#229	MLSSR 93 (12)	INMV 2
AM2	#125	MLSSR 93 (18)	INMV 2
AM2	#234	MLSSR 93 (19)	INMV 2
AM2	#233	MLSSR 93 (21)	INMV 2
AM2	#124	MLSSR 93 (22)	INMV 2
AM2	#232	MLSSR 93 (24)	INMV 2
AM2	#230	MLSSR 93 (25)	INMV 2
AM2	#123	MLSSR 93 (7)	INMV 2
AM3	#239	MLSSR 10 (7)	INMV 2
AM3	#241	MLSSR 8 (3)	INMV 2
AM3	#240	MLSSR 8 (7)	INMV 2
AM3	#135	MLSSR 93 (16)	INMV 2
AM3	#243	MLSSR 93 (17)	INMV 2
AM3	#134	N/P 17	INMV 2
AM3	#242	N/P 18	INMV 2
AM3	#245	N/P 18	INMV 2
AM3	#244	N/P 19	INMV 2
AM3	#238	UNK	INMV 2
a: N/P = New Patterns. Patterns not recognized as a type in the INMV database. Patterns with the same number but different letters would be classified as the same type in the INMV database, but have different repeat values. UNK = Unknown. These patterns can't be predicted due to a lack of certainty within specific loci.

## Sheet: Supplementary Table 9
Supplementary Table S9: Classification of homopolymer repeat sizes for SSR1 and SSR2 by reading frame
SSR Locus	Reading Frame	SSR Repeat Size
SSR1	RF-1	4
SSR1	RF-1	7
SSR1	RF-1	10
SSR1	RF-1	13
SSR1	RF-1	16
SSR1	RF-1	19
SSR1	RF-1	22
SSR1	RF-1	25
SSR1	RF-2	5
SSR1	RF-2	8
SSR1	RF-2	11
SSR1	RF-2	14
SSR1	RF-2	17
SSR1	RF-2	20
SSR1	RF-2	23
SSR1	RF-2	26
SSR1	RF-3	6
SSR1	RF-3	9
SSR1	RF-3	12
SSR1	RF-3	15
SSR1	RF-3	18
SSR1	RF-3	21
SSR1	RF-3	24
SSR1	RF-3	27
SSR2	RF-1	7
SSR2	RF-1	10
SSR2	RF-1	13
SSR2	RF-1	16
SSR2	RF-2	8
SSR2	RF-2	11
SSR2	RF-2	14
SSR2	RF-2	17
SSR2	RF-3	9
SSR2	RF-3	12
SSR2	RF-3	15
SSR2	RF-3	18

## Sheet: Supplementary Table 10
Supplementary Table S10: Homologous Mycobacterium avium complex nucleotide sequences of ORF-1 and ORF-2 identified by BLASTn
SSR Examined	Mycobacterium species	Strain Name	Sequence ID (NCBI)	Nucleotide Sequence
ORF-1	Mycobacterium avium subsp. avium	104	CP000479.1	ATGGAAGCGACGCTGGTGGACACCTCTCGCCGGATCGGCACGATCATCTGCGCGCTGGCGCTGCCGGCGGGCGCGGTCGGTTGCGGCGGCCACGGTCATGGCCCGACGACGACTCCGTCGACACCCAAGGTGACCACCCTGGGCCGCACGGCGCCGAACGCCCCGGCCGGCGGGCCGTTGACGATCACCAGCCCGGCATTCACCGACGGCGCCCCGATCCCGCCGCGGTACACCTGCAAGGGCGAGGGCATCGCACCGCCGCTGGCGTGGTCGGCGCCGACGGGTGCAGCCCTGGTCGTCGACGACCCCGACGCCCCGGCGGGGCCGTACGTGCACTGGGTGGTGACCGGCATCGCCCCGGGCTCCGGCAGCACGTCCGCGGGCCAAACGCCGCCCGGC…
		DSM 44156	CP046507.1	ATGGAAGCGACGCTGGTGGACACCTCTCGCCGGATCGGCACGATCATCTGCGCGCTGGCGCTGCCGGCGGGCGCGGTCGGTTGCGGCGGCCACGGTCATGGCCCGACGACGACTCCGTCGACACCCAGGGTGACCACCCTGGGCCGCACGGCGCCGAACGCCCCGGCCGGCGGGCCGTTGACAATCACCAGCCCGGCATTCACCGACGGCGCCCCGATCCCGCCGCGGTACACCTGCAAGGGCGAGGGCATCGCACCGCCGCTGGCGTGGTCGGCGCCGACGGGTGCGGCCCTGGTCGTCGACGACCCCGACGCCCCGGCGGGGCCGTACGTGCACTGGGTGGTGACCGGCATCGCCCCGGGCTCCGGCAGCACGTCCGCGGGCCAAACGCCGCCCGGC…
		RCAD0278	CP016396.1	ATGGAAGCGACGCTGGTGGACACCTCTCGCCGGATCGGCACGATCATCTGCGCGCTGGCGCTGCCGGCGGGCGCGGTCGGTTGCGGCGGCCACGGTCATGGCCCGACGACGACTCCGTCGACACCCAGGGTGACCACCCTGGGCCGCACGGCGCCGAACGCCCCGGCCGGCGGGCCGTTGACAATCACCAGCCCGGCATTCACCGACGGCGCCCCGATCCCGCCGCGGTACACCTGCAAGGGCGAGGGCATCGCACCGCCGCTGGCGTGGTCGGCGCCGACGGGTGCGGCCCTGGTCGTCGACGACCCCGACGCCCCGGCGGGGCCGTACGTGCACTGGGTGGTGACCGGCATCGCCCCGGGCTCCGGCAGCACGTCCGCGGGCCAAACGCCGCCCGGC…
		FDAARGOS_1609	CP089223.1	ATGGAAGCGACGCTGGTGGACACCTCTCGCCGGATCGGCACGATCATCTGCGCGCTGGCGCTGCCGGCGGGCGCGGTCGGTTGCGGCGGCCACGGTCATGGCCCGACGACGACTCCGTCGACACCCAGGGTGACCACCCTGGGCCGCACGGCGCCGAACGCCCCGGCCGGCGGGCCGTTGACAATCACCAGCCCGGCATTCACCGACGGCGCCCCGATCCCGCCGCGGTACACCTGCAAGGGCGAGGGCATCGCACCGCCGCTGGCGTGGTCGGCGCCGACGGGTGCGGCCCTGGTCGTCGACGACCCCGACGCCCCGGCGGGGCCGTACGTGCACTGGGTGGTGACCGGCATCGCCCCGGGCTCCGGCAGCACGTCCGCGGGCCAAACGCCGCCCGGC…
		FDAARGOS_1608	CP089230.1	ATGGAAGCGACGCTGGTGGACACCTCTCGCCGGATCGGCACGATCATCTGCGCGCTGGCGCTGCCGGCGGGCGCGGTCGGTTGCGGCGGCCACGGTCATGGCCCGACGACGACTCCGTCGACACCCAGGGTGACCACCCTGGGCCGCACGGCGCCGAACGCCCCGGCCGGCGGGCCGTTGACAATCACCAGCCCGGCATTCACCGACGGCGCCCCGATCCCGCCGCGGTACACCTGCAAGGGCGAGGGCATCGCACCGCCGCTGGCGTGGTCGGCGCCGACGGGTGCGGCCCTGGTCGTCGACGACCCCGACGCCCCGGCGGGGCCGTACGTGCACTGGGTGGTGACCGGCATCGCCCCGGGCTCCGGCAGCACGTCCGCGGGCCAAACGCCGCCCGGC…
	Mycobacterium avium subsp. hominissuis	101115	CP040255.1	ATGGAAGCGACGCTGGTGGACACCTCTCGCCGGATCGGCACGATCATCTGCGCGCTGGCGCTGCCGGCGGGCGCGGTCGGTTGCGGCGGCCACGGTCATGGCCCGACGACGACTCCGTCGACACCCAAGGTGACCACCCTGGGCCGCACGGCGCCGAACGCCCCGGCCGGCGGGCCGTTGACGATCACCAGCCCGGCATTCACCGACGGCGCCCCGATCCCGCCGCGGTACACCTGCAAGGGCGAGGGCATCGCACCGCCGCTGGCGTGGTCGGCGCCGACGGGTGCAGCCCTGGTCGTCGACGACCCCGACGCCCCGGCGGGGCCGTACGTGCACTGGGTGGTGACCGGCATCGCCCCGGGCTCCGGCAGCACGTCCGCGGGCCAAACGCCGCCCGGC…
		101034	CP040247.1	ATGGAAGCGACGCTGGTGGACACCTCTCGCCGGATCGGCACGATCATCTGCGCGCTGGCGCTGCCGGCGGGCGCGGTCGGTTGCGGCGGCCACGGTCATGGCCCGACGACGACTCCGTCGACACCCAAGGTGACCACCCTGGGCCGCACGGCGCCGAACGCCCCGGCCGGCGGGCCGTTGACGATCACCAGCCCGGCATTCACCGACGGCGCCCCGATCCCGCCGCGGTACACCTGCAAGGGCGAGGGCATCGCACCGCCGCTGGCGTGGTCGGCGCCGACGGGTGCAGCCCTGGTCGTCGACGACCCCGACGCCCCGGCGGGGCCGTACGTGCACTGGGTGGTGACCGGCATCGCCCCGGGCTCCGGCAGCACGTCCGCGGGCCAAACGCCGCCCGGC…
		101174	CP040250.1	ATGGAAGCGACGCTGGTGGACACCTCTCGCCGGATCGGCACGATCATCTGCGCGCTGGCGCTGCCGGCGGGCGCGGTCGGTTGCGGCGGCCACGGTCATGGCCCGACGACGACTCCGTCGACACCCAAGGTGACCACCCTGGGCCGCACGGCGCCGAACGCCCCGGCCGGCGGGCCGTTGACGATCACCAGCCCGGCATTCACCGACGGCGCCCCGATCCCGCCGCGGTACACCTGCAAGGGCGAGGGCATCGCACCGCCGCTGGCGTGGTCGGCGCCGACGGGTGCAGCCCTGGTCGTCGACGACCCCGACGCCCCGGCGGGGCCGTACGTGCACTGGGTGGTGACCGGCATCGCCCCGGGCTCCGGCAGCACGTCCGCGGGCCAAACGCCGCCCGGC…
		JP-H-1	AP020326.1	ATGGAAGCGACGCTGGTGGACACCTCTCGCCGGATCGGCACGATCATCTGCGCGCTGGCGCTGCCGGCGGGCGCGGTCGGTTGCGGCGGCCACGGTCATGGCCCGACGACGACTCCGTCGACACCCAAGGTGACCACCCTGGGCCGCACGGCGCAGAACGCCCCGGCCGGCGGACCGTTGACGATCACCAGCCCGGCGTTCACCGACGGCGCCCCGATCCCGGCGCGGTACACCTGCAAGGGCGAGGGCATCGCACCGCCGCTGGCGTGGTCGGCGCCGACGGGTGCGGCCCTGGTCGTCGACGACCCCGACGCCCCGGCGGGGCCGTACGTGCACTGGGTGGTGACCGGCATCGCCCCGGGCTCCGGCAGCACGTCCGCGGGCCAAACGCCGCCCGGC…
		MAH11	CP035744.1	ATGGAAGCGACGCTGGTGGACACCTCTCGCCGGATCGGCACGATCATCTGCGCGCTGGCGCTGCCGGCGGGCGCGGTCGGTTGCGGCGGCCACGGTCATGGCCCGACGACGACTCCGTCGACACCCAAGGTGACCACCCTGGGCCGCACGGCGCAGAACGCCCCGGCCGGCGGACCGTTGACGATCACCAGCCCGGCGTTCACCGACGGCGCCCCGATCCCGGCGCGGTACACCTGCAAGGGCGAGGGCATCGCACCGCCGCTGGCGTGGTCGGCGCCGACGGGTGCGGCCCTGGTCGTCGACGACCCCGACGCCCCGGCGGGGCCGTACGTGCACTGGGTGGTGACCGGCATCGCCCCGGGCTCCGGCAGCACGTCCGCGGGCCAAACGCCGCCCGGC…
	Mycobacterium avium subsp. lepraemurium	Hawaii	CP021238.1	ATGGAAGCGACGCTGGTGGACACCTCTCGCCGGATCGGCGCGATCATCTGCGCGCTGGCGCTGCCGGCGGGCGCAGTCGGTTGCGGCGGCCACGGTCATGGCCCGACGACGACTCCGTCGACACCCAGGGTGACCACCTTGGGCCGCACGGCGCCGAACGCCCCGGCCGGCGGGCCGTTGACGATCACCAGCCCGGCATTCACCGACGGCGCCCCGATCCCGGCGCGGTACACCTGCAAGGGCGAGGGCATCGCACCGCCACTGGCGTGGTCCGCACCGACGGGTGCGGCCCTGGTCGTCGACGACCCCGACGCCCTAGCGGGGCCGTACGTGCACTGGGTGGTGACCGGCATCGCCCCGGGCTCCGGCAGCACGTCCGCGGGCCAAACACCGCCCGGC…
ORF-2	Mycobacterium avium subsp. avium	FDAARGOS_1609	CP089223.1	ATGAGCGACGACGCCGAACGGCGGTCCAGAGTTTCGGGAGCCGCACGTAGGTCCGCTGATGAGGCGGCCGAGCGTGTCGCGGCGGCACGCGAACGTCTGCATGCGGCCCGCCTGTCCGCCGGCGATGCCCATGAGCGTGCCGCGCAGTTGCACGACAGAGCTGCTGGGGGGGGGGCTTCGGTGACGTCGAAGCTCACCACAGGTCTGCCGAGCGGCATCGAGCGGCACGGGATGCGGACTACCTGGCTGCTGAGCAGGATCAATAAAGCCTGA
		104	CP000479.1	ATGAGCGACGACGCCGAACGGCGGTCCAGAGTTTCGGGAGCCGCACGTAGGTCCGCTGATGAGGCGGCCGAGCGTGTCGCGGCGGCACGCGAACGTCTGCATGCGGCCCGCCTGTCCGCCGGCGATGCCCATGAGCGTGCCGCGCAGTTGCACGACAGAGCTGCTGGGGGGGGGCTTCGGTGA
		FDAARGOS_1608	CP089230.1	ATGAGCGACGACGCCGAACGGCGGTCCAGAGTTTTGGGAGCCGCACGTAGGTCCGCTGATGAGGCGGCCGAGCGTGTCGCGGCGGCACGCGAACGTCTGCATGCGGCCCGCCTGTCCGCCGGCGATGCCCATGAGCGTGCCGCGCAGTTGCACGACAGAGCTGCTGGGGGGGGGGCTTCGGTGACGTCGAAGCTCACCACAGGTCTGCCGAGCGGCATCGAGCGGCACGGGATGCGGACTACCTGGCTGCTGAGCAGGATCAATAAAGCCTGA
		DSM 44156	CP046507.1	ATGAGCGACGACGCCGAACGGCGGTCCAGAGTTTCGGGAGCCGCACGTAGGTCCGCTGATGAGGCGGCCGAGCGTGTCGCGGCGGCACGCGAACGTCTGCATGCGGCCCGCCTGTCCGCCGGCGATGCCCATGAGCGTGCCGCGCAGTTGCACGACAGAGCTGCTGGGGGGGGCTTCGGTGACGTCGAAGCTCACCACAGGTCTGCCGAGCGGCATCGAGCGGCACGGGATGCGGACTACCTGGCTGCTGAGCAGGATCAATAA
		HJW	CP028731.1	ATGAGCGACGACGCCGAACGGCGGTCCAGAGTTTCGGGAGCCGCACGTAGGTCCGCTGATGAGGCGGCCGAGCGTGTCGCGGCGGCACGCGAACGTCTGCATGCGGCCCGCCTGTCCGCCGGCGATGCCCATGAGCGTGCCGCGCAGTTGCACGACAGAGCTGCTGGGGGGGGCTTCGGTGACGTCGAAGCTCACCACAGGTCTGCCGAGCGGCATCGAGCGGCACGGGATGCGGACTACCTGGCTGCTGAGCAGGATCAATAA
	Mycobacterium avium subsp. hominissuis	MAC109	CP029332.1	ATGAGCGACGACGCCGAACGGCGGTCCAGAGTTTCGGGAGCCGCACGTAGGTCCGCTGATGAGGCGGCCGAGCGTGTCGCGGCGGCACGTGAACGTCTGCATGCGGCCCGCCTGTCCGCCGGCGATGCCCATGAGCGTGCCGCGCAGTTGCACGACAGAGCTGCTGGGGGGGGGGGCTTCGGTGACGTCGAAGCCCACCACAGGTCTGCCGAGCGGCATCGAGCGGCACGGGATGCGGACTACCTGGCTGCTGAGCAGGATCAGTAA
		W9	CP060405.1	ATGAGCGACGACGCCGAACGGCGGTCCAGAGTTTCGGGAGCCGCACGTAGGTCCGCTGATGAGGCGGCCGAGCGTGTCGCGGCGGCACGTGAACGTCTGCATGCGGCCCGCCTGTCCGCCGGCGATGCCCATGAGCGTGCCGCGCAGTTGCACGACAGAGCTGCTGGGGGGGGGCTTCGGTGA
		H87	CP018363.1	ATGAGCGACGACGCCGAACGGCGGTCCAGAGTTTCGGGAGCCGCACGTAGGTCCGCTGATGAGGCGGCCGAGCGTGTCGCGGCGGCACGCGAACGTCTGCATGCGGCCCGCCTGTCCGCCGGCGATGCCCATGAGCGTGCCGCGCAGTTGCACGACAGAGCTGCTGGGGGGGGGGCTTCGGTGACGTCGAAGCTCACCACAGGTCTGCCGAGCGGCATCGAGCGGCACGGGATGCGGACTACCTGGCTGCTGAGCAGGATCAGTAAAGCCTGA
		CAM177	CP076851.1	ATGAGCGACGACGCCGAACGGCGGTCCAGAGTTTCGGGAGCCGCACGTAGGTCCGCTGATGAGGCGGCCGAGCGTGTCGCGGCGGCACGTGAACGTCTGCATGCGGCCCGCCTGTCCGCCGGCGATGCCCATGAGCGTGCCGCGCAGTTGCACGACAGAGCTGCTGGGGGGGGGCTTCGGTGA
		JP-H-1	AP020326.1	ATGAGCGACGACGCCGAACGGCGGTCCAGAGTTTCGGGAGCCGCACGTAGGTCCGCTGATGAGGCGGCCGAGCGTGTCGCGGCGGCACGCGAACGTCTGCATGCGGCCCGCCTGTCCGCCGGCGATGCCCATGAGCGTGCCGCGCAGTTGCACGACAGAGCTGCTGGGGGGGGGCTTCGGTGA
	Mycobacterium avium subsp. lepraemurium	Hawaii	CP021238.1	ATGAGCGACGACGCCGAACGGCGGTCCAGAGTTTCGGGAGCCGCACGTAGGTCCGCTGATGAGGCGGCCGAGCGTATCGCGGCGGCACGTGAACGTCTGCATGCGGCCCGCCTGTCCACCGGCGATGCCCCTGAGCGTGCCGCGGAGTTGCACGACAGAGCTGCTGGGGGGGGGCTTCGGTGA
